# Supplementary material for: An Investigation on Internal Material Loads and Modifications in Precision Turning of Steel 42CrMo4
Source: Micromachines (Basel). 2021 May 6;12(5):526. doi: 10.3390/mi12050526 (PMC8148541; doi:10.3390/mi12050526)
Supplement: Supplementary file 1 [file micromachines-12-00526-s001.zip]

Archive with 5 entries (4 files):
- 02_Supplementary Data/
- 02_Supplementary Data/S1_Measurement_Data.xlsx
- 02_Supplementary Data/S2_Color Map_Temperature.png
- 02_Supplementary Data/S3_Color Map_von-Mises-Stresses.png
- 02_Supplementary Data/S4_Cross_Section_data.xlsx
