# Supplementary material for: An Investigation on Internal Material Loads and Modifications in Precision Turning of Steel 42CrMo4
Source: Micromachines (Basel). 2021 May 6;12(5):526. doi: 10.3390/mi12050526 (PMC8148541; doi:10.3390/mi12050526)
Supplement: Supplementary file 1 [file micromachines-12-00526-s001.zip › 02_Supplementary Data/S1_Measurement_Data.xlsx]

## Sheet: Residual stresses (Exp)
	ap
Probe:	Eingang
KZAHQ-axial	Abtrag in µm	ESP in Mpa (CoG)	Stand.Abw.	Tau in Mpa	Stand.Abw.	FWHW (MW)
	0	-99.2	12.5	-68.7	3	3.82184
	5	-353.2	13.6	3.4	3.2	3.62235
	15	22.4	11	0.4	2.6	3.62418
	25	64.1	9.4	2	2.2	3.58135
	35	63.6	11.8	-3.9	2.8	3.59136
	55	38	15.8	-1.2	3.7	3.63746
	75	23.9	13.2	-0.7	3.1	3.60742
	95	65.5	12.6	-3.3	3	3.65761
Probe:	7 µm
KZAGP-axial	Abtrag in µm	ESP in Mpa (CoG)	Stand.Abw.	Tau in Mpa	Stand.Abw.	FWHW (MW)
	0	-30.9	15.9	-56.6	3.8	3.74973
	5	3.6	14.9	-3.5	3.5	3.46815
	12	28.9	12.5	-2.5	2.9	3.48144
	25	32.2	15.8	-6.5	3.7	3.48902
	35	41.2	10	-2.4	2.4	3.47955
	55	45.3	17.2	-0.5	4.1	3.48529
	65
	85
	100
Probe:	10 µm
KZAGS-axial	Abtrag in µm	ESP in Mpa (CoG)	Stand.Abw.	Tau in Mpa	Stand.Abw.	FWHW (MW)
	0	-2.9	11.9	-65.3	2.8	3.80975
	5	21.7	12.2	-1.5	2.9	3.51294
	12	29.8	11.8	0.7	2.8	3.50409
	25	-35.7	13.1	5.3	3.1	3.50645
	35	4.6	17.2	-3	4.1	3.53225
	45	24.3	19.9	-0.9	4.7	3.47869
	65
	85
	100
Probe:	20 µm
KZAGW-axial	Abtrag in µm	ESP in Mpa (CoG)	Stand.Abw.	Tau in Mpa	Stand.Abw.	FWHW (MW)
	0	12.3	24.4	-80.7	5.8	3.93883
	5	-7.5	10.7	0.1	2.5	3.59362
	15	34.2	11.3	-3.4	2.7	3.60198
	25	2.1	17	-2.9	4	3.60066
	35	2.4	8.7	-1.3	2.1	3.59743
	50	-12.1	19.9	5.5	4.7	3.58333
	65
	85
	100
Probe:	40 µm
KZAGY-axial	Abtrag in µm	ESP in Mpa (CoG)	Stand.Abw.	Tau in Mpa	Stand.Abw.	FWHW (MW)
	0	-227	16.7	-85.9	3.9	3.88425
	5	-37.4	10.3	-5.4	2.4	3.61095
	12	-3.8	10.5	-4.5	2.5	3.58564
	20	-17.6	9	2.9	2.1	3.59192
	30	-8.7	16.6	2.9	3.9	3.58685
	45	26.7	14.9	-1.2	3.5	3.54498
	75	22.7	13.3	-1	3.2	3.60422
	90	58.6	14	3.4	3.3	3.58391
	115	45.5	13.4	-2.1	3.2	3.57903
Probe:	60 µm
KZAHA-axial	Abtrag in µm	ESP in Mpa (CoG)	Stand.Abw.	Tau in Mpa	Stand.Abw.	FWHW (MW)
	0	-366.5	18.1	-110	4.3	3.88219
	7	-145.5	15.6	-25.7	3.7	3.55719
	15	24.6	11.7	-4.1	2.8	3.51221
	23	-13.8	12.1	-5.2	2.9	3.5018
	35	3.4	18.4	-2.9	4.4	3.52485
	50	19.2	6.1	0.3	1.4	3.49208
	65
	85
	100
Probe:	100 µm
KZAHE-axial	Abtrag in µm	ESP in Mpa (CoG)	Stand.Abw.	Tau in Mpa	Stand.Abw.	FWHW (MW)
	0	-648	20.1	-118	4.8	3.86228
	5	-577.1	16	-94.7	3.8	3.65435
	15	-323.5	15.8	-49.3	3.7	3.66602
	25	-66.9	15	-10.8	3.5	3.61044
	33	-4.2	15.4	-4.6	3.6	3.59942
	45	11.4	9.6	-1.9	2.3	3.60138
	65
	85
	100
Probe:	150 µm
KZAHH-axial	Abtrag in µm	ESP in Mpa (CoG)	Stand.Abw.	Tau in Mpa	Stand.Abw.	FWHW (MW)
	0	-874.9	14.8	-101.9	3.5	3.80987
	5	-964.4	13.1	-100.6	3.1	3.46955
	12	-854.8	17.9	-118.7	4.2	3.59167
	20	-641.8	18.4	-115.4	4.3	3.67459
	30	-463.6	18.7	-74	4.4	3.67513
	45	-135.5	13.2	-9.2	3.1	3.57206
	70	-8.4	17.1	-3.1	4	3.56795
	85
	100
Probe:	40 µm
KZAJF-axial	Abtrag in µm	ESP in Mpa (CoG)	Stand.Abw.	Tau in Mpa	Stand.Abw.	FWHW (MW)
	0	-491.1	28.5	-87.7	6.7	3.76978
	5	-626.2	7.2	-93.7	1.7	3.47361
	12	-476.6	20.5	-61.5	4.8	3.62467
	20	-40.1	11.3	2.4	2.7	3.53641
	30	-13.5	10.9	4.4	2.6	3.53458
	45	28.5	18	-0.9	4.2	3.54446
	65
	85
	100
Probe:	40 µm
KZAJQ-axial	Abtrag in µm	ESP in Mpa (CoG)	Stand.Abw.	Tau in Mpa	Stand.Abw.	FWHW (MW)
	0	-339.8	37.4	-73.7	8.8	3.93094
	5	-669.4	11.5	-85.4	2.7	3.52612
	12	-380.7	6.6	-48.4	1.6	3.62505
	20	-1	15.1	5.4	3.6	3.52066
	30	11.5	12.5	-4	3	3.55237
	45	3.2	19.4	-0.3	4.6	3.59875
	65
	85
	100
Probe:
KZAIE-axial	Abtrag in µm	ESP in Mpa (CoG)	Stand.Abw.	Tau in Mpa	Stand.Abw.	FWHW (MW)
	0	-11.4	13.4	-102	3.2	2.42155
	8	-13.5	22.1	-72.2	5.2	1.78104
	15	-42.3	28.4	-54.6	6.7	1.01653
	20	-100.4	24.2	-20.1	5.7	1.55256
	25	-18	19.9	-38.4	4.7	0.828936
	45
	65
	85
	100
Probe:
KZAIL-axial	Abtrag in µm	ESP in Mpa (CoG)	Stand.Abw.	Tau in Mpa	Stand.Abw.	FWHW (MW)
	0	10.6	13	-69.5	3.1	2.56842
	5	-50.5	10.9	-81.6	2.6	2.09295
	12	-67.2	28.4	-60.4	6.7	1.69923
	20
	30
	45
	65
	85
	100
Probe:
KZAIT-axial	Abtrag in µm	ESP in Mpa (CoG)	Stand.Abw.	Tau in Mpa	Stand.Abw.	FWHW (MW)
	0	234.5	20.3	-87.6	4.8	2.87571
	5	91	11.3	-90.5	2.7	2.44111
	15	-58.9	15.3	-105.9	3.6	2.05405
	25	-94.8	17.6	-89	4.2	1.86742
	35	-85.5	26.2	-74.5	6.2	1.77242
	55	-46.3	23.6	-36.5	5.6	0.976486
	65
	85
	100

## Sheet: Residual stresses (Sim)
Vergleich Eigenspannungstiefenverläufe
ap 150				ap 7
Tiefe	Simulation	Experiment		Tiefe	Simulation	Experiment
µm	ESP parallel zu vc	ESP parallel zu vc		µm	ESP parallel zu vc	ESP parallel zu vc
0	-489.478	-874.9		0		-30.9
5		-964.4		5		3.6
10	-969.71			10
12		-854.8		12		28.9
19.99	-808.366	-641.8		19.99
25				25		32.2
29.996	-384.554	-463.6		29.996
35				35		41.2
40.001	-165.716			40.001
45		-135.5		45
49.999	-99.5242			49.999
55				55		45.3
60.004	-47.2558			60.004
69.993	9.11084	-8.4		69.993
80.007	74.0552			80.007
90.004	124.304			90.004
99.995	142.907			99.995
109.994	148.22			109.994
120.005	148.802			120.005
130.004	144.385			130.004

## Sheet: von-Mises (Sim)
Tiefenverlauf Max. Von-Mises-Spannung
ap 150			ap 7
Tiefe	Spannung		Tiefe	Spannung
µm	Mpa		µm	Mpa
0	471.842		0	451.278
10	531.438		10	546.827
19.99	469.261		19.99	392.995
29.996	323.46		29.996	139.308
40.001	175.864		40.001	67.1274
49.999	80.5457		49.999	76.4586
60.004	41.1497		60.004	86.4711
69.993	26.331		69.993	88.3726
80.007	32.7981		80.007	88.0103
90.004	50.5976		90.004	87.4352
99.995	60.3017		99.995	86.9038
109.994	62.3539		109.994	86.3468
120.005	61.3046		120.005	85.8956
130.004	55.9707		130.004	85.4822

## Sheet: Temp (Sim)
Tiefenverlauf Max. Temperatur
ap 150			ap 7
Tiefe	Temperatur		Tiefe	Temperatur
µm	°C		µm	°C
0	376.438		0	388.026
10	236.354		10	238.714
19.99	128.548		19.99	125.275
29.996	67.0841		29.996	62.333
40.001	38.689		40.001	34.5849
49.999	27.3192		49.999	24.4106
60.004	23.0808		60.004	21.1947
69.993	21.4527		69.993	20.2943
80.007	20.7405		80.007	20.0668
90.004	20.3801		90.004	20.0141
99.995	20.1851		99.995	20.0028
109.994	20.0828		109.994	20.0005
120.005	20.0325		120.005	20.0001
130.004	20.0073		130.004	20

## Sheet: Correlation 1
ap 150			ap 150
Tiefe	Temperatur		Tiefe	Simulation	Experiment
µm	°C		µm	ESP parallel zu vc	ESP parallel zu vc
0	376.438		0	-489.478	-874.9
5			5		-964.4
10	236.354		10	-969.71
12			12		-854.8
19.99	128.548		19.99	-808.366	-641.8
25			25
29.996	67.0841		29.996	-384.554	-463.6
35			35
40.001	38.689		40.001	-165.716
45			45		-135.5
49.999	27.3192		49.999	-99.5242
55			55
60.004	23.0808		60.004	-47.2558
69.993	21.4527		69.993	9.11084	-8.4
80.007	20.7405		80.007	74.0552
90.004	20.3801		90.004	124.304
99.995	20.1851		99.995	142.907
109.994	20.0828		109.994	148.22
120.005	20.0325		120.005	148.802
130.004	20.0073		130.004	144.385

## Sheet: Correlation 2
ap 150			ap 150
Tiefe	von-Mises		Tiefe	Simulation	Experiment
µm	Mpa		µm	ESP parallel zu vc	ESP parallel zu vc
0	471.842		0	-489.478	-874.9
5			5		-964.4
10	531.438		10	-969.71
12			12		-854.8
19.99	469.261		19.99	-808.366	-641.8
25			25
29.996	323.46		29.996	-384.554	-463.6
35			35
40.001	175.864		40.001	-165.716
45			45		-135.5
49.999	80.5457		49.999	-99.5242
55			55
60.004	41.1497		60.004	-47.2558
69.993	26.331		69.993	9.11084	-8.4
80.007	32.7981		80.007	74.0552
90.004	50.5976		90.004	124.304
99.995	60.3017		99.995	142.907
109.994	62.3539		109.994	148.22
120.005	61.3046		120.005	148.802
130.004	55.9707		130.004	144.385

## Sheet: X-Y-X-Coordinates
	Depth µm	Temp °C	von-Mises MPa	Residual stresses MPa
AP 150	0	376.438	471.842	-489.478
	10	236.354	531.438	-969.71
	19.99	128.548	469.261	-808.366
	29.996	67.0841	323.46	-384.554
	40.001	38.689	175.864	-165.716
	49.999	27.3192	80.5457	-99.5242
	60.004	23.0808	41.1497	-47.2558
	69.993	21.4527	26.331	9.11084
	80.007	20.7405	32.7981	74.0552
	90.004	20.3801	50.5976	124.304
	99.995	20.1851	60.3017	142.907
	109.994	20.0828	62.3539	148.22
	120.005	20.0325	61.3046	148.802
	130.004	20.0073	55.9707	144.385
AP 120	0	389.54	449.487	-614.966
	10	205.005	458.366	-805.678
	19.99	94.7078	415.017	-527.22
	29.996	46.5272	331.361	-180.704
	40.001	29.1584	215.806	-48.9516
	49.999	23.4164	143.383	4.05506
	60.004	21.4363	125.989	58.8054
	69.993	20.644	141.624	124.604
	80.007	20.2806	165.194	177.069
	90.004	20.111	176.565	197.549
	99.995	20.0387	179.252	199.26
	109.994	20.0124	178.762	195.38
	120.005	20.0037	175.892	190.567
	130.004	20.0011	172.325	184.82
AP 7	0	388.026	451.278	-30.9
	10	238.714	546.827	20
	19.99	125.275	392.995	30
	29.996	62.333	139.308	40
	40.001	34.5849	67.1274
	49.999	24.4106	76.4586	45
	60.004	21.1947	86.4711
	69.993	20.2943	88.3726
	80.007	20.0668	88.0103
	90.004	20.0141	87.4352
	99.995	20.0028	86.9038
	109.994	20.0005	86.3468
	120.005	20.0001	85.8956
	130.004	20	85.4822
