# Supplementary material for: An Investigation on Internal Material Loads and Modifications in Precision Turning of Steel 42CrMo4
Source: Micromachines (Basel). 2021 May 6;12(5):526. doi: 10.3390/mi12050526 (PMC8148541; doi:10.3390/mi12050526)
Supplement: Supplementary file 1 [file micromachines-12-00526-s001.zip › 02_Supplementary Data/S4_Cross_Section_data.xlsx]

## Sheet: Tabelle1
Residual stresses [Mpa]		Temperature	[°C]
		20	21	22	23	24	25	26	27	28	29	30	31	32	33	34	35	36	37	38	39	40	41	42	43	44	45	46	47	48	49	50	51	52	53	54	55	56	57	58	59	60	61	62	63	64	65	66	67
von-Mises-stresses	26
[Mpa]	27		18.2857
	28		27.5714
	29		36.8571
	30		46.1429
	31		55.4286
	32		64.7143
	33		74
	34		73.5227	-14.3571
	35		73.0455	-5.07143
	36		72.5682	4.21429
	37		72.0909	13.5
	38		71.6136	13.0227
	39		71.1364	12.5455
	40		70.6591	12.0682
	41		70.1818	11.5909
	42		69.7045	11.1136
	43		69.2273	10.6364
	44		68.75	10.1591
	45		68.2727
	46		67.7955
	47		67.3182
	48
	49
	50
	51
	52
	53
	54
	55
	56
	57
	58
	59
	60
	61
	62
	63
	64
	65
	66
	67
	68
	69
	70
	71
	72
	73
	74
	75
	76
	77
	78
	79
	80
	81								-100
	82								-96.6693
	83								-93.3385	-94.858
	84								-90.0078	-91.5273
	85								-86.6771	-88.1966	-89.7161
	86								-83.3463	-84.8658	-86.3853	-87.9048
	87								-80.0156	-81.5351	-83.0546	-84.5741
	88								-76.6849	-78.2044	-79.7239	-81.2434	-82.7629
	89							-71.8346	-73.3541	-74.8736	-76.3931	-77.9126	-79.4321
	90							-68.5039	-70.0234	-71.5429	-73.0624	-74.5819	-76.1014	-77.6209
	91							-65.1732	-66.6927	-68.2122	-69.7317	-71.2512	-72.7707	-74.2902	-75.8097
	92							-61.8424	-63.3619	-64.8814	-66.4009	-67.9204	-69.4399	-70.9594	-72.4789
	93							-58.5117	-60.0312	-61.5507	-63.0702	-64.5897	-66.1092	-67.6287	-69.1482	-70.6677
	94							-55.181	-56.7005	-58.22	-59.7395	-61.259	-62.7785	-64.298	-65.8175	-67.337
	95							-51.8502	-53.3697	-54.8892	-56.4087	-57.9282	-59.4477	-60.9672	-62.4867	-64.0062	-65.5257
	96						-47	-48.5195	-50.039	-51.5585	-53.078	-54.5975	-56.117	-57.6365	-59.156	-60.6755	-62.195	-63.7145
	97						-43.6693	-45.1888	-46.7083	-48.2278	-49.7473	-51.2668	-52.7863	-54.3058	-55.8253	-57.3448	-58.8643	-60.3838
	98						-40.3385	-41.858	-43.3775	-44.897	-46.4165	-47.936	-49.4555	-50.975	-52.4945	-54.014	-55.5335	-57.053	-58.5725
	99						-37.0078	-38.5273	-40.0468	-41.5663	-43.0858	-44.6053	-46.1248	-47.6443	-49.1638	-50.6833	-52.2028	-53.7223	-55.2418
	100						-33.6771	-35.1966	-36.7161	-38.2356	-39.7551	-41.2746	-42.7941	-44.3136	-45.8331	-47.3526	-48.8721	-50.3916	-51.9111	-53.4306
	101						-30.3463	-31.8658	-33.3853	-34.9048	-36.4243	-37.9438	-39.4633	-40.9828	-42.5023	-44.0218	-45.5413	-47.0608	-48.5803	-50.0998	-51.6193
	102						-27.0156	-28.5351	-30.0546	-31.5741	-33.0936	-34.6131	-36.1326	-37.6521	-39.1716	-40.6911	-42.2106	-43.7301	-45.2496	-46.7691	-48.2886
	103						-23.6849	-25.2044	-26.7239	-28.2434	-29.7629	-31.2824	-32.8019	-34.3214	-35.8409	-37.3604	-38.8799	-40.3994	-41.9189	-43.4384	-44.9579	-46.4774
	104					-18.8346	-20.3541	-21.8736	-23.3931	-24.9126	-26.4321	-27.9516	-29.4711	-30.9906	-32.5101	-34.0296	-35.5491	-37.0686	-38.5881	-40.1076	-41.6271	-43.1466
	105					-15.5039	-17.0234	-18.5429	-20.0624	-21.5819	-23.1014	-24.6209	-26.1404	-27.6599	-29.1794	-30.6989	-32.2184	-33.7379	-35.2574	-36.7769	-38.2964	-39.8159	-41.3354
	106					-12.1732	-13.6927	-15.2122	-16.7317	-18.2512	-19.7707	-21.2902	-22.8097	-24.3292	-25.8487	-27.3682	-28.8877	-30.4072	-31.9267	-33.4462	-34.9657	-36.4852	-38.0047	-39.5242
	107					-8.84243	-10.3619	-11.8814	-13.4009	-14.9204	-16.4399	-17.9594	-19.4789	-20.9984	-22.5179	-24.0374	-25.5569	-27.0764	-28.5959	-30.1154	-31.6349	-33.1544	-34.6739	-36.1934
	108					-5.5117	-7.0312	-8.5507	-10.0702	-11.5897	-13.1092	-14.6287	-16.1482	-17.6677	-19.1872	-20.7067	-22.2262	-23.7457	-25.2652	-26.7847	-28.3042	-29.8237	-31.3432	-32.8627	-34.3822
	109					-2.18097	-3.70047	-5.21997	-6.73947	-8.25897	-9.77847	-11.298	-12.8175	-14.337	-15.8565	-17.376	-18.8955	-20.415	-21.9345	-23.454	-24.9735	-26.493	-28.0125	-29.532	-31.0515
	110					1.14977	-0.369735	-1.88924	-3.40874	-4.92824	-6.44774	-7.96724	-9.48674	-11.0062	-12.5257	-14.0452	-15.5647	-17.0842	-18.6037	-20.1232	-21.6427	-23.1622	-24.6817	-26.2012	-27.7207	-29.2402
	111				6	4.4805	2.961	1.4415	-0.0780031	-1.5975	-3.117	-4.63651	-6.15601	-7.67551	-9.19501	-10.7145	-12.234	-13.7535	-15.273	-16.7925	-18.312	-19.8315	-21.351	-22.8705	-24.39	-25.9095	-27.429
	112				9.33073	7.81123	6.29173	4.77223	3.25273	1.73323	0.213729	-1.30577	-2.82527	-4.34477	-5.86427	-7.38378	-8.90328	-10.4228	-11.9423	-13.4618	-14.9813	-16.5008	-18.0203	-19.5398	-21.0593	-22.5788	-24.0983
	113				12.6615	11.142	9.62246	8.10296	6.58346	5.06396	3.54446	2.02496	0.50546	-1.01404	-2.53354	-4.05304	-5.57254	-7.09204	-8.61154	-10.131	-11.6505	-13.17	-14.6895	-16.209	-17.7285	-19.248	-20.7676	-22.2871
	114				15.9922	14.4727	12.9532	11.4337	9.9142	8.3947	6.8752	5.35569	3.83619	2.31669	0.797192	-0.722309	-2.24181	-3.76131	-5.28081	-6.80031	-8.31981	-9.83931	-11.3588	-12.8783	-14.3978	-15.9173	-17.4368	-18.9563
	115				19.3229	17.8034	16.2839	14.7644	13.2449	11.7254	10.2059	8.68643	7.16693	5.64743	4.12793	2.60842	1.08892	-0.430577	-1.95008	-3.46958	-4.98908	-6.50858	-8.02808	-9.54758	-11.0671	-12.5866	-14.1061	-15.6256	-17.1451
	116				22.6537	21.1342	19.6147	18.0952	16.5757	15.0562	13.5367	12.0172	10.4977	8.97816	7.45866	5.93916	4.41966	2.90016	1.38066	-0.138846	-1.65835	-3.17785	-4.69735	-6.21685	-7.73635	-9.25585	-10.7754	-12.2949	-13.8144	-15.3339
	117				25.9844	24.4649	22.9454	21.4259	19.9064	18.3869	16.8674	15.3479	13.8284	12.3089	10.7894	9.26989	7.75039	6.23089	4.71139	3.19189	1.67239	0.152886	-1.36661	-2.88612	-4.40562	-5.92512	-7.44462	-8.96412	-10.4836	-12.0031
	118				29.3151	27.7956	26.2761	24.7566	23.2371	21.7176	20.1981	18.6786	17.1591	15.6396	14.1201	12.6006	11.0811	9.56162	8.04212	6.52262	5.00312	3.48362	1.96412	0.444618	-1.07488	-2.59438	-4.11388	-5.63339	-7.15289	-8.67239	-10.1919
	119			34.1654	32.6459	31.1264	29.6069	28.0874	26.5679	25.0484	23.5289	22.0094	20.4899	18.9704	17.4509	15.9314	14.4119	12.8924	11.3729	9.85335	8.33385	6.81435	5.29485	3.77535	2.25585	0.736349	-0.783151	-2.30265	-3.82215	-5.34165	-6.86115
	120			37.4961	35.9766	34.4571	32.9376	31.4181	29.8986	28.3791	26.8596	25.3401	23.8206	22.3011	20.7816	19.2621	17.7426	16.2231	14.7036	13.1841	11.6646	10.1451	8.62559	7.10608	5.58658	4.06708	2.54758	1.02808	-0.49142	-2.01092	-3.53042	-5.04992
	121			40.8268	39.3073	37.7878	36.2683	34.7488	33.2293	31.7098	30.1903	28.6708	27.1513	25.6318	24.1123	22.5928	21.0733	19.5538	18.0343	16.5148	14.9953	13.4758	11.9563	10.4368	8.91732	7.39782	5.87832	4.35881	2.83931	1.31981	-0.199688	-1.71919	-3.23869
	122			44.1576	42.6381	41.1186	39.5991	38.0796	36.5601	35.0406	33.5211	32.0016	30.4821	28.9626	27.4431	25.9236	24.4041	22.8846	21.3651	19.8456	18.3261	16.8066	15.2871	13.7676	12.248	10.7285	9.20905	7.68955	6.17005	4.65055	3.13105	1.61154	0.0920437
	123			47.4883	45.9688	44.4493	42.9298	41.4103	39.8908	38.3713	36.8518	35.3323	33.8128	32.2933	30.7738	29.2543	27.7348	26.2153	24.6958	23.1763	21.6568	20.1373	18.6178	17.0983	15.5788	14.0593	12.5398	11.0203	9.50078	7.98128	6.46178	4.94228	3.42278	1.90328
	124			50.819	49.2995	47.78	46.2605	44.741	43.2215	41.702	40.1825	38.663	37.1435	35.624	34.1045	32.585	31.0655	29.546	28.0265	26.507	24.9875	23.468	21.9485	20.429	18.9095	17.39	15.8705	14.351	12.8315	11.312	9.79251	8.27301	6.75351	5.23401
	125			54.1498	52.6303	51.1108	49.5913	48.0718	46.5523	45.0328	43.5133	41.9938	40.4743	38.9548	37.4353	35.9158	34.3963	32.8768	31.3573	29.8378	28.3183	26.7988	25.2793	23.7598	22.2402	20.7207	19.2012	17.6817	16.1622	14.6427	13.1232	11.6037	10.0842	8.56474	7.04524
	126		59	57.4805	55.961	54.4415	52.922	51.4025	49.883	48.3635	46.844	45.3245	43.805	42.2855	40.766	39.2465	37.727	36.2075	34.688	33.1685	31.649	30.1295	28.61	27.0905	25.571	24.0515	22.532	21.0125	19.493	17.9735	16.454	14.9345	13.415	11.8955	10.376	8.85647
	127		63.125	56.2802	56.8644	57.4486	56.2527	54.7332	53.2137	51.6942	50.1747	48.6552	47.1357	45.6162	44.0967	42.5772	41.0577	39.5382	38.0187	36.4992	34.9797	33.4602	31.9407	30.4212	28.9017	27.3822	25.8627	24.3432	22.8237	21.3042	19.7847	18.2652	16.7457	15.2262	13.7067	12.1872
	128		67.25	52.9762	53.5604	54.1446	54.7288	55.313	55.8972	55.025	53.5055	51.986	50.4665	48.947	47.4275	45.908	44.3885	42.869	41.3495	39.83	38.3105	36.791	35.2715	33.752	32.2324	30.7129	29.1934	27.6739	26.1544	24.6349	23.1154	21.5959	20.0764	18.5569	17.0374	15.5179	13.9984
	129		71.375	49.6721	50.2563	50.8405	51.4247	52.0089	52.5931	53.1773	53.7615	54.3458	53.7972	52.2777	50.7582	49.2387	47.7192	46.1997	44.6802	43.1607	41.6412	40.1217	38.6022	37.0827	35.5632	34.0437	32.5242	31.0047	29.4852	27.9657	26.4462	24.9267	23.4072	21.8877	20.3682	18.8487	17.3292
	130		75.5	46.3681	46.9523	47.5365	48.1207	48.7049	49.2891	49.8733	50.4575	51.0417	51.6259	52.2101	52.7943	52.5694	51.0499	49.5304	48.0109	46.4914	44.9719	43.4524	41.9329	40.4134	38.8939	37.3744	35.8549	34.3354	32.8159	31.2964	29.7769	28.2574	26.7379	25.2184	23.6989	22.1794	20.6599	19.1404
	131		79.625	43.0641	43.6483	44.2325	44.8167	45.4009	45.9851	46.5693	47.1535	47.7377	48.3219	48.9061	49.4903	50.0745	50.6587	51.2429	51.3417	49.8222	48.3027	46.7832	45.2637	43.7441	42.2246	40.7051	39.1856	37.6661	36.1466	34.6271	33.1076	31.5881	30.0686	28.5491	27.0296	25.5101	23.9906	22.4711	20.9516
	132		83.75	39.7601	40.3443	40.9285	41.5127	42.0969	42.6811	43.2653	43.8495	44.4337	45.0179	45.6021	46.1863	46.7705	47.3547	47.9389	48.5231	49.1073	49.6915	50.1139	48.5944	47.0749	45.5554	44.0359	42.5164	40.9969	39.4774	37.9579	36.4384	34.9189	33.3994	31.8799	30.3604	28.8409	27.3214	25.8019	24.2824
	133		87.875	36.456	37.0402	37.6244	38.2086	38.7928	39.377	39.9613	40.5455	41.1297	41.7139	42.2981	42.8823	43.4665	44.0507	44.6349	45.2191	45.8033	46.3875	46.9717	47.5559	48.1401	48.7243	47.3666	45.8471	44.3276	42.8081	41.2886	39.7691	38.2496	36.7301	35.2106	33.6911	32.1716	30.6521	29.1326	27.6131	26.0936
	134		92	33.152	33.7362	34.3204	34.9046	35.4888	36.073	36.6572	37.2414	37.8256	38.4098	38.994	39.5782	40.1624	40.7466	41.3308	41.9151	42.4993	43.0835	43.6677	44.2519	44.8361	45.4203	46.0045	46.5887	47.1729	46.1388	44.6193	43.0998	41.5803	40.0608	38.5413	37.0218	35.5023	33.9828	32.4633	30.9438	29.4243
	135		96.125	33.5625	30.4322	31.0164	31.6006	32.1848	32.769	33.3532	33.9374	34.5216	35.1058	35.69	36.2742	36.8584	37.4426	38.0268	38.611	39.1952	39.7794	40.3636	40.9478	41.532	42.1162	42.7004	43.2846	43.8689	44.4531	45.0373	45.6215	44.9111	43.3916	41.8721	40.3526	38.8331	37.3136	35.7941	34.2746	32.7551	31.2356
	136		100.25	37.6875	27.1282	27.7124	28.2966	28.8808	29.465	30.0492	30.6334	31.2176	31.8018	32.386	32.9702	33.5544	34.1386	34.7228	35.307	35.8912	36.4754	37.0596	37.6438	38.228	38.8122	39.3964	39.9806	40.5648	41.149	41.7332	42.3174	42.9016	43.4858	44.07	43.6833	42.1638	40.6443	39.1248	37.6053	36.0858	34.5663	33.0468
	137		104.375	41.8125	23.8241	24.4083	24.9925	25.5768	26.161	26.7452	27.3294	27.9136	28.4978	29.082	29.6662	30.2504	30.8346	31.4188	32.003	32.5872	33.1714	33.7556	34.3398	34.924	35.5082	36.0924	36.6766	37.2608	37.845	38.4292	39.0134	39.5976	40.1818	40.766	41.3502	41.9344	42.5186	42.4555	40.936	39.4165	37.897	36.3775
	138		108.5	45.9375	20.5201	21.1043	21.6885	22.2727	22.8569	23.4411	24.0253	24.6095	25.1937	25.7779	26.3621	26.9463	27.5306	28.1148	28.699	29.2832	29.8674	30.4516	31.0358	31.62	32.2042	32.7884	33.3726	33.9568	34.541	35.1252	35.7094	36.2936	36.8778	37.462	38.0462	38.6304	39.2146	39.7988	40.383	40.9672	41.2278	39.7083	38.1888
	139		112.625	50.0625	17.2161	17.8003	18.3845	18.9687	19.5529	20.1371	20.7213	21.3055	21.8897	22.4739	23.0581	23.6423	24.2265	24.8107	25.3949	25.9791	26.5633	27.1475	27.7317	28.3159	28.9001	29.4844	30.0686	30.6528	31.237	31.8212	32.4054	32.9896	33.5738	34.158	34.7422	35.3264	35.9106	36.4948	37.079	37.6632	38.2474	38.8316	39.4158	40
	140		116.75	54.1875	13.9121	14.4963	15.0805	15.6647	16.2489	16.8331	17.4173	18.0015	18.5857	19.1699	19.7541	20.3383	20.9225	21.5067	22.0909	22.6751	23.2593	23.8435	24.4277	25.0119	25.5961	26.1803	26.7645	27.3487	27.9329	28.5171	29.1013	29.6855	30.2697	30.8539	31.282	31.658	32.034	32.4101	32.7861	33.1621	33.5381	33.9141	34.2902	37.5538	38.0357
	141		120.875	58.3125	10.608	11.1923	11.7765	12.3607	12.9449	13.5291	14.1133	14.6975	15.2817	15.8659	16.4501	17.0343	17.6185	18.2027	18.7869	19.3711	19.9553	20.5395	21.1237	21.7079	22.188	22.564	22.94	23.3161	23.6921	24.0681	24.4441	24.8201	25.1962	25.5722	25.9482	26.3242	26.7002	27.0762	27.4523	27.8283	28.2043	28.5803	30.0863	35.1075	38.6313	36.0715
	142		125	62.4375	7.30402	7.88823	8.47243	9.05663	9.64083	10.225	10.8092	11.3934	11.9776	12.5618	13.094	13.47	13.846	14.2221	14.5981	14.9741	15.3501	15.7261	16.1021	16.4782	16.8542	17.2302	17.6062	17.9822	18.3583	18.7343	19.1103	19.4863	19.8623	20.2383	20.6144	20.9904	21.3664	21.7424	22.1184	22.4944	22.8705	23.2465	27.64	32.6613	39.2268	36.667	34.1072
	143		124.638	64.3191	4	4.37602	4.75204	5.12805	5.50407	5.88009	6.25611	6.63212	7.00814	7.38416	7.76018	8.1362	8.51221	8.88823	9.26425	9.64027	10.0163	10.3923	10.7683	11.1443	11.5204	11.8964	12.2724	12.6484	13.0244	13.4004	13.7765	14.1525	14.5285	14.9045	15.2805	15.6566	16.0326	16.4086	16.7846	17.1606	17.5366	20.1725	25.1938	30.2151	39.8224	37.2626	34.7027	32.1429
	144		124.277	63.9574	9.00665	-0.957809	-0.581791	-0.205774	0.170244	0.546262	0.92228	1.2983	1.67432	2.05033	2.42635	2.80237	3.17839	3.5544	3.93042	4.30644	4.68246	5.05848	5.43449	5.81051	6.18653	6.56255	6.93856	7.31458	7.6906	8.06662	8.44264	8.81865	9.19467	9.57069	9.94671	10.3227	10.6987	11.0748	11.4508	11.8268	12.705	17.7263	22.7476	27.7688	37.3343	37.8581	35.2983	32.7385	30.1787
	145		123.915	63.5957	14.0133	-6.29164	-5.91562	-5.5396	-5.16358	-4.78756	-4.41155	-4.03553	-3.65951	-3.28349	-2.90748	-2.53146	-2.15544	-1.77942	-1.4034	-1.02739	-0.651369	-0.275352	0.100666	0.476684	0.852702	1.22872	1.60474	1.98075	2.35677	2.73279	3.10881	3.48483	3.86084	4.23686	4.61288	4.9889	5.36491	5.74093	6.11695	6.49297	10.2588	15.2801	20.3013	25.3226	34.7452	38.4536	35.8938	33.334	30.7742
	146		123.553	63.234	19.02	-1.93126	-11.2494	-10.8734	-10.4974	-10.1214	-9.74537	-9.36936	-8.99334	-8.61732	-8.2413	-7.86528	-7.48927	-7.11325	-6.73723	-6.36121	-5.9852	-5.60918	-5.23316	-4.85714	-4.48113	-4.10511	-3.72909	-3.35307	-2.97705	-2.60104	-2.22502	-1.849	-1.47298	-1.09697	-0.720947	-0.34493	0.0310881	0.407106	0.783124	2.79126	7.81254	12.8338	17.8551	22.8764	32.1561	39.0492	36.4894	33.9296	31.3697
	147		123.191	62.8723	24.0266	3.07539	-16.5833	-16.2073	-15.8312	-15.4552	-15.0792	-14.7032	-14.3272	-13.9511	-13.5751	-13.1991	-12.8231	-12.4471	-12.0711	-11.695	-11.319	-10.943	-10.567	-10.191	-9.81495	-9.43893	-9.06292	-8.6869	-8.31088	-7.93486	-7.55885	-7.18283	-6.80681	-6.43079	-6.05477	-5.67876	-5.30274	-4.92672	-4.5507	0.345031	5.36631	10.3876	15.4089	20.4302	29.5669	39.6447	37.0849	34.5251	31.9653
	148		122.83	62.5106	29.0333	8.08204	-12.8692	-21.5411	-21.1651	-20.789	-20.413	-20.037	-19.661	-19.285	-18.909	-18.5329	-18.1569	-17.7809	-17.4049	-17.0289	-16.6528	-16.2768	-15.9008	-15.5248	-15.1488	-14.7728	-14.3967	-14.0207	-13.6447	-13.2687	-12.8927	-12.5167	-12.1406	-11.7646	-11.3886	-11.0126	-10.6366	-10.2605	-7.12248	-2.1012	2.92008	7.94136	12.9626	17.9839	26.9778	37.2578	37.6805	35.1206	32.5608
	149		122.468	62.1489	34.0399	13.0887	-7.86253	-26.8749	-26.4989	-26.1229	-25.7469	-25.3708	-24.9948	-24.6188	-24.2428	-23.8668	-23.4907	-23.1147	-22.7387	-22.3627	-21.9867	-21.6107	-21.2346	-20.8586	-20.4826	-20.1066	-19.7306	-19.3546	-18.9785	-18.6025	-18.2265	-17.8505	-17.4745	-17.0984	-16.7224	-16.3464	-15.9704	-14.59	-9.56871	-4.54743	0.473851	5.49513	10.5164	15.5377	24.3887	34.6687	38.276	35.7162	33.1564
	150		122.106	61.7872	39.0466	18.0953	-2.85588	-23.8071	-31.8327	-31.4567	-31.0807	-30.7047	-30.3286	-29.9526	-29.5766	-29.2006	-28.8246	-28.4486	-28.0725	-27.6965	-27.3205	-26.9445	-26.5685	-26.1925	-25.8164	-25.4404	-25.0644	-24.6884	-24.3124	-23.9363	-23.5603	-23.1843	-22.8083	-22.4323	-22.0563	-21.6802	-21.3042	-17.0362	-12.0149	-6.99366	-1.97238	3.0489	8.07018	13.0915	21.7996	32.0795	38.8715	36.3117	33.7519
	151		121.745	65.0044	44.0532	23.102	2.15078	-18.8004	-37.1665	-36.7905	-36.4145	-36.0385	-35.6625	-35.2865	-34.9104	-34.5344	-34.1584	-33.7824	-33.4064	-33.0303	-32.6543	-32.2783	-31.9023	-31.5263	-31.1503	-30.7742	-30.3982	-30.0222	-29.6462	-29.2702	-28.8942	-28.5181	-28.1421	-27.7661	-27.3901	-27.0141	-24.5037	-19.4825	-14.4612	-9.43989	-4.41861	0.602671	5.62395	10.6452	19.2104	29.4904	39.4671	36.9073	34.3475
	152		121.383	70.0111	49.0599	28.1086	7.15743	-13.7938	-34.745	-42.1244	-41.7483	-41.3723	-40.9963	-40.6203	-40.2443	-39.8682	-39.4922	-39.1162	-38.7402	-38.3642	-37.9882	-37.6121	-37.2361	-36.8601	-36.4841	-36.1081	-35.7321	-35.356	-34.98	-34.604	-34.228	-33.852	-33.4759	-33.0999	-32.7239	-31.9712	-26.95	-21.9287	-16.9074	-11.8861	-6.86484	-1.84356	3.17772	8.199	16.6213	26.9013	37.1813	37.5028	34.943
	153		121.021	75.0177	54.0665	33.1153	12.1641	-8.78714	-29.7384	-47.4582	-47.0822	-46.7061	-46.3301	-45.9541	-45.5781	-45.2021	-44.8261	-44.45	-44.074	-43.698	-43.322	-42.946	-42.5699	-42.1939	-41.8179	-41.4419	-41.0659	-40.6899	-40.3138	-39.9378	-39.5618	-39.1858	-38.8098	-38.4338	-38.0577	-34.4175	-29.3962	-24.3749	-19.3536	-14.3324	-9.31107	-4.28979	0.731492	5.75277	14.0322	24.3121	34.5921	38.0984	35.5386
	154		120.66	80.0244	59.0732	38.122	17.1707	-3.78049	-24.7317	-45.6829	-52.416	-52.04	-51.664	-51.2879	-50.9119	-50.5359	-50.1599	-49.7839	-49.4078	-49.0318	-48.6558	-48.2798	-47.9038	-47.5278	-47.1517	-46.7757	-46.3997	-46.0237	-45.6477	-45.2717	-44.8956	-44.5196	-44.1436	-43.7676	-41.885	-36.8637	-31.8424	-26.8211	-21.7999	-16.7786	-11.7573	-6.73602	-1.71474	3.30654	11.443	21.723	32.003	38.6939	36.1341
	155		120.298	85.031	64.0798	43.1286	22.1774	1.22616	-19.7251	-40.6763	-57.7498	-57.3738	-56.9978	-56.6218	-56.2457	-55.8697	-55.4937	-55.1177	-54.7417	-54.3657	-53.9896	-53.6136	-53.2376	-52.8616	-52.4856	-52.1095	-51.7335	-51.3575	-50.9815	-50.6055	-50.2295	-49.8534	-49.4774	-49.1014	-44.3312	-39.3099	-34.2887	-29.2674	-24.2461	-19.2248	-14.2035	-9.18225	-4.16097	0.860312	8.8539	19.1339	29.4139	39.2895	36.7296
	156		119.936	90.0377	69.0865	48.1353	27.184	6.23282	-14.7184	-35.6696	-56.6208	-62.7076	-62.3316	-61.9556	-61.5796	-61.2036	-60.8275	-60.4515	-60.0755	-59.6995	-59.3235	-58.9474	-58.5714	-58.1954	-57.8194	-57.4434	-57.0674	-56.6913	-56.3153	-55.9393	-55.5633	-55.1873	-54.8113	-51.7987	-46.7775	-41.7562	-36.7349	-31.7136	-26.6923	-21.671	-16.6498	-11.6285	-6.6072	-1.58592	6.26477	16.5448	26.8247	37.1047	37.3252
	157		119.574	95.0443	74.0931	53.1419	32.1907	11.2395	-9.71175	-30.663	-51.6142	-68.0415	-67.6654	-67.2894	-66.9134	-66.5374	-66.1614	-65.7853	-65.4093	-65.0333	-64.6573	-64.2813	-63.9053	-63.5292	-63.1532	-62.7772	-62.4012	-62.0252	-61.6491	-61.2731	-60.8971	-60.5211	-59.2662	-54.245	-49.2237	-44.2024	-39.1811	-34.1598	-29.1386	-24.1173	-19.096	-14.0747	-9.05343	-4.03215	3.67564	13.9556	24.2356	34.5156	37.9207
	158		121.002	100.051	79.0998	58.1486	37.1973	16.2461	-4.7051	-25.6563	-46.6075	-67.5588	-72.9993	-72.6232	-72.2472	-71.8712	-71.4952	-71.1192	-70.7432	-70.3671	-69.9911	-69.6151	-69.2391	-68.8631	-68.487	-68.111	-67.735	-67.359	-66.983	-66.607	-66.2309	-65.8549	-61.7125	-56.6912	-51.6699	-46.6486	-41.6273	-36.6061	-31.5848	-26.5635	-21.5422	-16.5209	-11.4997	-6.47838	1.08651	11.3665	21.6465	31.9265	38.5163
	159		126.009	105.058	84.1064	63.1552	42.204	21.2528	0.301552	-20.6497	-41.6009	-62.5521	-78.3331	-77.9571	-77.5811	-77.205	-76.829	-76.453	-76.077	-75.701	-75.3249	-74.9489	-74.5729	-74.1969	-73.8209	-73.4449	-73.0688	-72.6928	-72.3168	-71.9408	-71.5648	-69.18	-64.1587	-59.1374	-54.1161	-49.0949	-44.0736	-39.0523	-34.031	-29.0097	-23.9885	-18.9672	-13.9459	-8.92461	-1.50262	8.77737	19.0574	29.3373	39.1118
	160		131.016	110.064	89.1131	68.1619	47.2106	26.2594	5.3082	-15.643	-36.5942	-57.5455	-78.4967	-83.2909	-82.9149	-82.5389	-82.1628	-81.7868	-81.4108	-81.0348	-80.6588	-80.2828	-79.9067	-79.5307	-79.1547	-78.7787	-78.4027	-78.0266	-77.6506	-77.2746	-76.6475	-71.6262	-66.6049	-61.5837	-56.5624	-51.5411	-46.5198	-41.4985	-36.4772	-31.456	-26.4347	-21.4134	-16.3921	-11.3708	-4.09175	6.18824	16.4682	26.7482	37.0282
	161		136.022	115.071	94.1197	73.1685	52.2173	31.2661	10.3149	-10.6364	-31.5876	-52.5388	-73.49	-88.6247	-88.2487	-87.8727	-87.4967	-87.1207	-86.7446	-86.3686	-85.9926	-85.6166	-85.2406	-84.8645	-84.4885	-84.1125	-83.7365	-83.3605	-82.9845	-82.6084	-79.0937	-74.0724	-69.0512	-64.0299	-59.0086	-53.9873	-48.966	-43.9448	-38.9235	-33.9022	-28.8809	-23.8596	-18.8384	-13.8171	-6.68088	3.59911	13.8791	24.1591	34.4391
	162		141.029	120.078	99.1264	78.1752	57.2239	36.2727	15.3215	-5.62971	-26.5809	-47.5322	-68.4834	-89.4346	-93.5825	-93.2065	-92.8305	-92.4545	-92.0785	-91.7024	-91.3264	-90.9504	-90.5744	-90.1984	-89.8224	-89.4463	-89.0703	-88.6943	-88.3183	-86.5612	-81.54	-76.5187	-71.4974	-66.4761	-61.4548	-56.4336	-51.4123	-46.391	-41.3697	-36.3484	-31.3271	-26.3059	-21.2846	-16.2633	-9.27001	1.00998	11.29	21.5699	31.8499
	163		146.035	125.084	104.133	83.1818	62.2306	41.2794	20.3282	-0.62306	-21.5743	-42.5255	-63.4767	-84.4279	-98.9164	-98.5403	-98.1643	-97.7883	-97.4123	-97.0363	-96.6603	-96.2842	-95.9082	-95.5322	-95.1562	-94.7802	-94.4041	-94.0281	-93.6521	-89.0075	-83.9862	-78.9649	-73.9436	-68.9223	-63.9011	-58.8798	-53.8585	-48.8372	-43.8159	-38.7947	-33.7734	-28.7521	-23.7308	-18.7095	-11.8591	-1.57915	8.70083	18.9808	29.2608
	164		151.042	130.091	109.14	88.1885	67.2373	46.286	25.3348	4.38359	-16.5676	-37.5188	-58.4701	-79.4213	-100.373	-103.874	-103.498	-103.122	-102.746	-102.37	-101.994	-101.618	-101.242	-100.866	-100.49	-100.114	-99.738	-99.362	-96.475	-91.4537	-86.4324	-81.4111	-76.3899	-71.3686	-66.3473	-61.326	-56.3047	-51.2835	-46.2622	-41.2409	-36.2196	-31.1983	-26.177	-21.1558	-14.4483	-4.16828	6.1117	16.3917	26.6717
	165	177	156.049	135.098	114.146	93.1951	72.2439	51.2927	30.3415	9.39024	-11.561	-32.5122	-53.4634	-74.4146	-95.3659	-109.208	-108.832	-108.456	-108.08	-107.704	-107.328	-106.952	-106.576	-106.2	-105.824	-105.448	-105.072	-103.942	-98.9212	-93.8999	-88.8787	-83.8574	-78.8361	-73.8148	-68.7935	-63.7722	-58.751	-53.7297	-48.7084	-43.6871	-38.6658	-33.6446	-28.6233	-23.602	-17.0374	-6.75741	3.52257	13.8026	24.0825
	166	178.143	159.429	140.104	119.153	98.2018	77.2506	56.2993	35.3481	14.3969	-6.55432	-27.5055	-48.4568	-69.408	-90.3592	-111.31	-114.166	-113.79	-113.414	-113.038	-112.662	-112.286	-111.91	-111.534	-111.158	-110.782	-110.406	-106.389	-101.367	-96.3462	-91.3249	-86.3036	-81.2823	-76.261	-71.2398	-66.2185	-61.1972	-56.1759	-51.1546	-46.1333	-41.1121	-36.0908	-31.0695	-26.0482	-19.6265	-9.34654	0.933443	11.2134	21.4934
	167	179.286	160.571	141.857	123.143	103.208	82.2572	61.306	40.3548	19.4035	-1.54767	-22.4989	-43.4501	-64.4013	-85.3525	-106.304	-119.5	-119.124	-118.748	-118.372	-117.996	-117.62	-117.244	-116.868	-116.491	-116.115	-113.856	-108.835	-103.814	-98.7924	-93.7711	-88.7498	-83.7285	-78.7073	-73.686	-68.6647	-63.6434	-58.6221	-53.6009	-48.5796	-43.5583	-38.537	-33.5157	-28.4945	-22.2157	-11.9357	-1.65569	8.6243	18.9043
	168	180.429	161.714	143	124.286	105.571	86.8571	66.3126	45.3614	24.4102	3.45898	-17.4922	-38.4435	-59.3947	-80.3459	-101.297	-122.248	-124.457	-124.081	-123.705	-123.329	-122.953	-122.577	-122.201	-121.825	-121.324	-116.302	-111.281	-106.26	-101.239	-96.2173	-91.1961	-86.1748	-81.1535	-76.1322	-71.1109	-66.0897	-61.0684	-56.0471	-51.0258	-46.0045	-40.9832	-35.962	-30.9407	-24.8048	-14.5248	-4.24482	6.03517	16.3152
	169	181.571	162.857	144.143	125.429	106.714	88	69.2857	50.3681	29.4169	8.46563	-12.4856	-33.4368	-54.388	-75.3392	-96.2905	-117.242	-129.791	-129.415	-129.039	-128.663	-128.287	-127.911	-127.535	-127.159	-123.77	-118.749	-113.727	-108.706	-103.685	-98.6636	-93.6423	-88.621	-83.5997	-78.5784	-73.5572	-68.5359	-63.5146	-58.4933	-53.472	-48.4508	-43.4295	-38.4082	-33.3869	-27.3939	-17.1139	-6.83395	3.44604	13.726
	170	182.714	164	145.286	126.571	107.857	89.1429	70.4286	51.7143	33	13.4723	-7.47894	-28.4302	-49.3814	-70.3326	-91.2838	-112.235	-133.186	-134.749	-134.373	-133.997	-133.621	-133.245	-132.869	-131.237	-126.216	-121.195	-116.174	-111.152	-106.131	-101.11	-96.0885	-91.0672	-86.046	-81.0247	-76.0034	-70.9821	-65.9608	-60.9396	-55.9183	-50.897	-45.8757	-40.8544	-35.8331	-29.983	-19.7031	-9.42308	0.856908	11.1369
	171	183.857	165.143	146.429	127.714	109	90.2857	71.5714	52.8571	34.1429	15.4286	-3.28571	-23.4235	-44.3747	-65.3259	-86.2772	-107.228	-128.18	-140.083	-139.707	-139.331	-138.955	-138.579	-138.203	-133.684	-128.662	-123.641	-118.62	-113.599	-108.577	-103.556	-98.5348	-93.5135	-88.4922	-83.4709	-78.4496	-73.4283	-68.4071	-63.3858	-58.3645	-53.3432	-48.3219	-43.3007	-38.2794	-32.5722	-22.2922	-12.0122	-1.73222	8.54776
	172	185	166.286	147.571	128.857	110.143	91.4286	72.7143	54	35.2857	16.5714	-2.14286	-20.8571	-39.5714	-60.3193	-81.2705	-102.222	-123.173	-144.124	-145.041	-144.665	-144.289	-143.913	-141.151	-136.13	-131.109	-126.087	-121.066	-116.045	-111.024	-106.002	-100.981	-95.9597	-90.9384	-85.9171	-80.8959	-75.8746	-70.8533	-65.832	-60.8107	-55.7894	-50.7682	-45.7469	-40.7256	-35.1613	-24.8813	-14.6013	-4.32135	5.95863
	173	186.5	167.711	148.921	130.132	111.342	92.5714	73.8571	55.1429	36.4286	17.7143	-1	-19.7143	-38.4286	-57.1429	-76.2639	-97.2151	-118.166	-139.118	-150.375	-149.999	-149.623	-148.619	-143.597	-138.576	-133.555	-128.534	-123.512	-118.491	-113.47	-108.448	-103.427	-98.4059	-93.3847	-88.3634	-83.3421	-78.3208	-73.2995	-68.2782	-63.257	-58.2357	-53.2144	-48.1931	-43.1718	-37.7504	-27.4705	-17.1905	-6.91048	3.3695
	174	188	169.211	150.421	131.632	112.842	94.0526	75.2632	56.4737	37.6842	18.8947	0.142857	-18.5714	-37.2857	-56	-74.7143	-93.4286	-113.16	-134.111	-155.062	-155.332	-154.956	-151.065	-146.044	-141.022	-136.001	-130.98	-125.959	-120.937	-115.916	-110.895	-105.873	-100.852	-95.8309	-90.8096	-85.7883	-80.767	-75.7458	-70.7245	-65.7032	-60.6819	-55.6606	-50.6393	-45.6181	-40.3396	-30.0596	-19.7796	-9.49961	0.780372
	175	189.5	170.711	151.921	133.132	114.342	95.5526	76.7632	57.9737	39.1842	20.3947	1.60526	-17.1842	-35.9737	-54.7632	-73.5526	-92.2857	-111	-129.714	-150.055	-160.666	-158.532	-153.511	-148.49	-143.469	-138.447	-133.426	-128.405	-123.384	-118.362	-113.341	-108.32	-103.298	-98.2771	-93.2558	-88.2345	-83.2133	-78.192	-73.1707	-68.1494	-63.1281	-58.1069	-53.0856	-48.0643	-42.9287	-32.6487	-22.3687	-12.0887	-1.80876
	176	191	172.211	153.421	134.632	115.842	97.0526	78.2632	59.4737	40.6842	21.8947	3.10526	-15.6842	-34.4737	-53.2632	-72.0526	-90.8421	-109.632	-128.421	-147.211	-166	-160.979	-155.957	-150.936	-145.915	-140.894	-135.872	-130.851	-125.83	-120.808	-115.787	-110.766	-105.745	-100.723	-95.7021	-90.6808	-85.6595	-80.6382	-75.6169	-70.5957	-65.5744	-60.5531	-55.5318	-50.5105	-45.4892	-35.2378	-24.9579	-14.6779	-4.39789
	177	198	178.816	159.632	140.447	121.263	102.079	82.8947	63.7105	44.5263	25.3421	6.15789	-13.0263	-32.2105	-51.4699	-70.8795	-90.289	-109.699	-129.108	-148.518	-165.581	-163.425	-158.404	-153.382	-148.361	-143.34	-138.319	-133.297	-128.276	-123.255	-118.233	-113.212	-108.191	-103.17	-98.1483	-93.127	-88.1057	-83.0844	-78.0632	-73.0419	-68.0206	-62.9993	-57.978	-52.9568	-47.9355	-37.827	-27.547	-17.267	-6.98702
	178	197.5	178.316	159.132	139.947	120.763	101.579	82.3947	63.0603	43.6507	24.2411	4.83151	-14.5781	-33.9877	-53.3973	-72.8068	-92.2164	-111.626	-131.036	-150.445	-165.161	-165.871	-160.85	-155.829	-150.807	-145.786	-140.765	-135.743	-130.722	-125.701	-120.68	-115.658	-110.637	-105.616	-100.595	-95.5732	-90.552	-85.5307	-80.5094	-75.4881	-70.4668	-65.4456	-60.4243	-55.403	-50.3817	-40.4161	-30.1361	-19.8561	-9.57615
	179	197	177.59	158.181	138.771	119.362	99.9521	80.5425	61.1329	41.7233	22.3137	2.90411	-16.5055	-35.9151	-55.3247	-74.7342	-94.1438	-113.553	-132.963	-152.373	-164.742	-168.317	-163.296	-158.275	-153.254	-148.232	-143.211	-138.19	-133.168	-128.147	-123.126	-118.105	-113.083	-108.062	-103.041	-98.0195	-92.9982	-87.9769	-82.9556	-77.9343	-72.9131	-67.8918	-62.8705	-57.8492	-52.8279	-43.0052	-32.7252	-22.4453	-12.1653
	180		175.663	156.253	136.844	117.434	98.0247	78.6151	59.2055	39.7959	20.3863	0.976712	-18.4329	-37.8425	-57.2521	-76.6616	-96.0712	-115.481	-134.89	-154.3	-164.323	-170.764	-165.742	-160.721	-155.7	-150.679	-145.657	-140.636	-135.615	-130.593	-125.572	-120.551	-115.53	-110.508	-105.487	-100.466	-95.4444	-90.4231	-85.4019	-80.3806	-75.3593	-70.338	-65.3167	-60.2954	-55.2742	-45.5944	-35.3144	-25.0344	-14.7544
	181		173.736	154.326	134.916	115.507	96.0973	76.6877	57.2781	37.8685	18.4589	-0.950685	-20.3603	-39.7699	-59.1795	-78.589	-97.9986	-117.408	-136.818	-153.881	-163.903	-173.21	-168.189	-163.167	-158.146	-153.125	-148.103	-143.082	-138.061	-133.04	-128.018	-122.997	-117.976	-112.954	-107.933	-102.912	-97.8906	-92.8694	-87.8481	-82.8268	-77.8055	-72.7842	-67.763	-62.7417	-57.7204	-48.1835	-37.9035	-27.6235	-17.3435
	182		171.808	152.399	132.989	113.579	94.1699	74.7603	55.3507	35.9411	16.5315	-2.87808	-22.2877	-41.6973	-61.1068	-80.5164	-99.926	-119.336	-138.745	-153.461	-163.484	-173.507	-170.635	-165.614	-160.592	-155.571	-150.55	-145.528	-140.507	-135.486	-130.465	-125.443	-120.422	-115.401	-110.379	-105.358	-100.337	-95.3156	-90.2943	-85.273	-80.2518	-75.2305	-70.2092	-65.1879	-60.1666	-50.7726	-40.4926	-30.2127	-19.9327
	183		169.881	150.471	131.062	111.652	92.2425	72.8329	53.4233	34.0137	14.6041	-4.80548	-24.2151	-43.6247	-63.0342	-82.4438	-101.853	-121.263	-140.673	-153.042	-163.065	-173.088	-173.081	-168.06	-163.038	-158.017	-152.996	-147.975	-142.953	-137.932	-132.911	-127.89	-122.868	-117.847	-112.826	-107.804	-102.783	-97.7618	-92.7405	-87.7193	-82.698	-77.6767	-72.6554	-67.6341	-62.6129	-53.3618	-43.0818	-32.8018	-22.5218
	184		177.472	148.544	129.134	109.725	90.3151	70.9055	51.4959	32.0863	12.6767	-6.73288	-26.1425	-45.5521	-64.9616	-84.3712	-103.781	-123.19	-142.6	-152.623	-162.646	-172.668	-175.527	-170.506	-165.485	-160.463	-155.442	-150.421	-145.4	-140.378	-135.357	-130.336	-125.314	-120.293	-115.272	-110.251	-105.229	-100.208	-95.1868	-90.1655	-85.1442	-80.1229	-75.1017	-70.0804	-65.0591	-55.9509	-45.6709	-35.3909	-25.1109
	185			146.616	127.207	107.797	88.3877	68.9781	49.5685	30.1589	10.7493	-8.66027	-28.0699	-47.4795	-66.889	-86.2986	-105.708	-125.118	-142.181	-152.203	-162.226	-172.249	-177.974	-172.952	-167.931	-162.91	-157.888	-152.867	-147.846	-142.825	-137.803	-132.782	-127.761	-122.739	-117.718	-112.697	-107.676	-102.654	-97.633	-92.6117	-87.5904	-82.5692	-77.5479	-72.5266	-67.5053	-58.54	-48.26	-37.98	-27.7001
	186			144.689	125.279	105.87	86.4603	67.0507	47.6411	28.2315	8.82192	-10.5877	-29.9973	-49.4068	-68.8164	-88.226	-107.636	-127.045	-141.761	-151.784	-161.807	-171.83	-180.42	-175.398	-170.377	-165.356	-160.335	-155.313	-150.292	-145.271	-140.249	-135.228	-130.207	-125.186	-120.164	-115.143	-110.122	-105.101	-100.079	-95.058	-90.0367	-85.0154	-79.9941	-74.9728	-69.9516	-61.1291	-50.8492	-40.5692	-30.2892
	187			142.762	123.352	103.942	84.5329	65.1233	45.7137	26.3041	6.89452	-12.5151	-31.9247	-51.3342	-70.7438	-90.1534	-109.563	-128.973	-141.342	-151.365	-161.388	-171.41	-181.433	-177.845	-172.823	-167.802	-162.781	-157.76	-152.738	-147.717	-142.696	-137.674	-132.653	-127.632	-122.611	-117.589	-112.568	-107.547	-102.525	-97.5042	-92.4829	-87.4616	-82.4403	-77.4191	-72.3978	-63.7183	-53.4383	-43.1583	-32.8783
	188			149.163	121.425	102.015	82.6055	63.1959	43.7863	24.3767	4.96712	-14.4425	-33.8521	-53.2616	-72.6712	-92.0808	-111.49	-130.9	-140.923	-150.946	-160.968	-170.991	-181.014	-180.291	-175.27	-170.248	-165.227	-160.206	-155.185	-150.163	-145.142	-140.121	-135.099	-130.078	-125.057	-120.036	-115.014	-109.993	-104.972	-99.9504	-94.9291	-89.9079	-84.8866	-79.8653	-74.844	-66.3074	-56.0274	-45.7474	-35.4674
	189			157.943	119.497	100.088	80.6781	61.2685	41.8589	22.4493	3.03973	-16.3699	-35.7795	-55.189	-74.5986	-94.0082	-113.418	-130.481	-140.503	-150.526	-160.549	-170.572	-180.595	-182.737	-177.716	-172.695	-167.673	-162.652	-157.631	-152.609	-147.588	-142.567	-137.546	-132.524	-127.503	-122.482	-117.46	-112.439	-107.418	-102.397	-97.3754	-92.3541	-87.3328	-82.3115	-77.2902	-68.8965	-58.6165	-48.3366	-38.0566
	190			166.724	117.57	98.1603	78.7507	59.3411	39.9315	20.5219	1.11233	-18.2973	-37.7068	-57.1164	-76.526	-95.9356	-115.345	-130.061	-140.084	-150.107	-160.13	-170.153	-180.175	-185.183	-180.162	-175.141	-170.12	-165.098	-160.077	-155.056	-150.034	-145.013	-139.992	-134.971	-129.949	-124.928	-119.907	-114.885	-109.864	-104.843	-99.8216	-94.8003	-89.779	-84.7578	-79.7365	-71.4857	-61.2057	-50.9257	-40.6457
	191				115.642	96.2329	76.8233	57.4137	38.0041	18.5945	-0.815068	-20.2247	-39.6342	-59.0438	-78.4534	-97.863	-117.273	-129.642	-139.665	-149.688	-159.71	-169.733	-179.756	-187.63	-182.608	-177.587	-172.566	-167.544	-162.523	-157.502	-152.481	-147.459	-142.438	-137.417	-132.396	-127.374	-122.353	-117.332	-112.31	-107.289	-102.268	-97.2465	-92.2253	-87.204	-82.1827	-74.0748	-63.7948	-53.5148	-43.2348
	192				120.854	94.3055	74.8959	55.4863	36.0767	16.6671	-2.74247	-22.1521	-41.5616	-60.9712	-80.3808	-99.7904	-119.2	-129.223	-139.246	-149.268	-159.291	-169.314	-179.337	-189.359	-185.055	-180.033	-175.012	-169.991	-164.969	-159.948	-154.927	-149.906	-144.884	-139.863	-134.842	-129.82	-124.799	-119.778	-114.757	-109.735	-104.714	-99.6928	-94.6715	-89.6502	-84.6289	-76.6639	-66.3839	-56.104	-45.824
	193				129.634	92.3781	72.9685	53.5589	34.1493	14.7397	-4.66986	-24.0795	-43.489	-62.8986	-82.3082	-101.718	-118.781	-128.803	-138.826	-148.849	-158.872	-168.895	-178.917	-188.94	-187.501	-182.48	-177.458	-172.437	-167.416	-162.394	-157.373	-152.352	-147.331	-142.309	-137.288	-132.267	-127.245	-122.224	-117.203	-112.182	-107.16	-102.139	-97.1177	-92.0964	-87.0752	-79.2531	-68.9731	-58.6931	-48.4131
	194				138.415	90.4507	71.0411	51.6315	32.2219	12.8123	-6.59726	-26.0068	-45.4164	-64.826	-84.2356	-103.645	-118.361	-128.384	-138.407	-148.43	-158.453	-168.475	-178.498	-188.521	-189.947	-184.926	-179.904	-174.883	-169.862	-164.841	-159.819	-154.798	-149.777	-144.755	-139.734	-134.713	-129.692	-124.67	-119.649	-114.628	-109.607	-104.585	-99.564	-94.5427	-89.5214	-81.8422	-71.5622	-61.2822	-51.0022
	195				147.195	88.5233	69.1137	49.7041	30.2945	10.8849	-8.52466	-27.9342	-47.3438	-66.7534	-86.163	-105.573	-117.942	-127.965	-137.988	-148.01	-158.033	-168.056	-178.079	-188.102	-192.393	-187.372	-182.351	-177.329	-172.308	-167.287	-162.266	-157.244	-152.223	-147.202	-142.18	-137.159	-132.138	-127.117	-122.095	-117.074	-112.053	-107.031	-102.01	-96.9889	-91.9676	-84.4313	-74.1513	-63.8713	-53.5914
	196					92.5447	67.1863	47.7767	28.3671	8.95753	-10.4521	-29.8616	-49.2712	-68.6808	-88.0904	-107.5	-117.523	-127.546	-137.568	-147.591	-157.614	-167.637	-177.659	-187.682	-194.839	-189.818	-184.797	-179.776	-174.754	-169.733	-164.712	-159.691	-154.669	-149.648	-144.627	-139.605	-134.584	-129.563	-124.542	-119.52	-114.499	-109.478	-104.456	-99.4351	-94.4139	-87.0204	-76.7405	-66.4605	-56.1805
	197					101.325	65.2589	45.8493	26.4397	7.03014	-12.3795	-31.789	-51.1986	-70.6082	-90.0178	-107.081	-117.103	-127.126	-137.149	-147.172	-157.195	-167.217	-177.24	-187.263	-197.286	-192.264	-187.243	-182.222	-177.201	-172.179	-167.158	-162.137	-157.115	-152.094	-147.073	-142.052	-137.03	-132.009	-126.988	-121.966	-116.945	-111.924	-106.903	-101.881	-96.8601	-89.6096	-79.3296	-69.0496	-58.7696
	198					110.106	63.3315	43.9219	24.5123	5.10274	-14.3068	-33.7164	-53.126	-72.5356	-91.9452	-106.661	-116.684	-126.707	-136.73	-146.753	-156.775	-166.798	-176.821	-186.844	-196.866	-194.711	-189.689	-184.668	-179.647	-174.626	-169.604	-164.583	-159.562	-154.54	-149.519	-144.498	-139.477	-134.455	-129.434	-124.413	-119.391	-114.37	-109.349	-104.328	-99.3063	-92.1987	-81.9187	-71.6387	-61.3587
	199					118.886	61.4041	41.9945	22.5849	3.17534	-16.2342	-35.6438	-55.0534	-74.463	-93.8726	-106.242	-116.265	-126.288	-136.31	-146.333	-156.356	-166.379	-176.402	-186.424	-196.447	-197.157	-192.136	-187.114	-182.093	-177.072	-172.05	-167.029	-162.008	-156.987	-151.965	-146.944	-141.923	-136.902	-131.88	-126.859	-121.838	-116.816	-111.795	-106.774	-101.753	-94.7878	-84.5078	-74.2279	-63.9479
	200					127.667	64.2358	40.0671	20.6575	1.24795	-18.1616	-37.5712	-56.9808	-76.3904	-95.8	-105.823	-115.846	-125.868	-135.891	-145.914	-155.937	-165.959	-175.982	-186.005	-196.028	-199.603	-194.582	-189.561	-184.539	-179.518	-174.497	-169.475	-164.454	-159.433	-154.412	-149.39	-144.369	-139.348	-134.326	-129.305	-124.284	-119.263	-114.241	-109.22	-104.199	-97.377	-87.097	-76.817	-66.537
	201					136.447	73.0163	38.1397	18.7301	-0.679452	-20.089	-39.4986	-58.9082	-78.3178	-95.3807	-105.403	-115.426	-125.449	-135.472	-145.495	-155.517	-165.54	-175.563	-185.586	-195.608	-202.049	-197.028	-192.007	-186.986	-181.964	-176.943	-171.922	-166.9	-161.879	-156.858	-151.837	-146.815	-141.794	-136.773	-131.751	-126.73	-121.709	-116.688	-111.666	-106.645	-99.9661	-89.6861	-79.4061	-69.1261
	202						81.7967	36.2123	16.8027	-2.60685	-22.0164	-41.426	-60.8356	-80.2452	-94.9614	-104.984	-115.007	-125.03	-135.053	-145.075	-155.098	-165.121	-175.144	-185.166	-195.189	-204.496	-199.474	-194.453	-189.432	-184.41	-179.389	-174.368	-169.347	-164.325	-159.304	-154.283	-149.261	-144.24	-139.219	-134.198	-129.176	-124.155	-119.134	-114.113	-109.091	-102.555	-92.2752	-81.9953	-71.7153
	203						90.5772	34.2849	14.8753	-4.53425	-23.9438	-43.3534	-62.763	-82.1726	-94.5421	-104.565	-114.588	-124.61	-134.633	-144.656	-154.679	-164.702	-174.724	-184.747	-194.77	-204.793	-201.921	-196.899	-191.878	-186.857	-181.835	-176.814	-171.793	-166.772	-161.75	-156.729	-151.708	-146.686	-141.665	-136.644	-131.623	-126.601	-121.58	-116.559	-111.537	-105.144	-94.8644	-84.5844	-74.3044
	204						99.3577	35.9268	12.9479	-6.46164	-25.8712	-45.2808	-64.6904	-84.1	-94.1228	-104.146	-114.168	-124.191	-134.214	-144.237	-154.259	-164.282	-174.305	-184.328	-194.351	-204.373	-204.367	-199.345	-194.324	-189.303	-184.282	-179.26	-174.239	-169.218	-164.197	-159.175	-154.154	-149.133	-144.111	-139.09	-134.069	-129.048	-124.026	-119.005	-113.984	-107.733	-97.4535	-87.1735	-76.8935
	205						108.138	44.7073	11.0205	-8.38904	-27.7986	-47.2082	-66.6178	-83.6807	-93.7035	-103.726	-113.749	-123.772	-133.795	-143.817	-153.84	-163.863	-173.886	-183.908	-193.931	-203.954	-206.813	-201.792	-196.77	-191.749	-186.728	-181.707	-176.685	-171.664	-166.643	-161.621	-156.6	-151.579	-146.558	-141.536	-136.515	-131.494	-126.472	-121.451	-116.43	-110.323	-100.043	-89.7626	-79.4827
	206						116.919	53.4878	9.09315	-10.3164	-29.726	-49.1356	-68.5452	-83.2614	-93.2842	-103.307	-113.33	-123.353	-133.375	-143.398	-153.421	-163.444	-173.466	-183.489	-193.512	-203.535	-209.259	-204.238	-199.217	-194.195	-189.174	-184.153	-179.132	-174.11	-169.089	-164.068	-159.046	-154.025	-149.004	-143.983	-138.961	-133.94	-128.919	-123.897	-118.876	-112.912	-102.632	-92.3518	-82.0718
	207						125.699	62.2683	7.16575	-12.2438	-31.6534	-51.063	-70.4726	-82.8421	-92.8649	-102.888	-112.91	-122.933	-132.956	-142.979	-153.002	-163.024	-173.047	-183.07	-193.093	-203.115	-211.705	-206.684	-201.663	-196.642	-191.62	-186.599	-181.578	-176.556	-171.535	-166.514	-161.493	-156.471	-151.45	-146.429	-141.408	-136.386	-131.365	-126.344	-121.322	-115.501	-105.221	-94.9409	-84.6609
	208							71.0488	7.61789	-14.1712	-33.5808	-52.9904	-72.4	-82.4228	-92.4456	-102.468	-112.491	-122.514	-132.537	-142.559	-152.582	-162.605	-172.628	-182.651	-192.673	-202.696	-212.719	-209.13	-204.109	-199.088	-194.067	-189.045	-184.024	-179.003	-173.981	-168.96	-163.939	-158.918	-153.896	-148.875	-143.854	-138.832	-133.811	-128.79	-123.769	-118.09	-107.81	-97.53	-87.25
	209							79.8293	16.3984	-16.0986	-35.5082	-54.9178	-71.9807	-82.0035	-92.0263	-102.049	-112.072	-122.095	-132.117	-142.14	-152.163	-162.186	-172.208	-182.231	-192.254	-202.277	-212.3	-211.577	-206.555	-201.534	-196.513	-191.492	-186.47	-181.449	-176.428	-171.406	-166.385	-161.364	-156.343	-151.321	-146.3	-141.279	-136.257	-131.236	-126.215	-120.679	-110.399	-100.119	-89.8392
	210							88.6098	25.1789	-18.026	-37.4356	-56.8452	-71.5614	-81.5842	-91.6069	-101.63	-111.653	-121.675	-131.698	-141.721	-151.744	-161.766	-171.789	-181.812	-191.835	-201.858	-211.88	-214.023	-209.002	-203.98	-198.959	-193.938	-188.916	-183.895	-178.874	-173.853	-168.831	-163.81	-158.789	-153.767	-148.746	-143.725	-138.704	-133.682	-128.661	-123.268	-112.988	-102.708	-92.4283
	211							97.3902	33.9593	-19.9534	-39.363	-58.7726	-71.1421	-81.1649	-91.1876	-101.21	-111.233	-121.256	-131.279	-141.302	-151.324	-161.347	-171.37	-181.393	-191.415	-201.438	-211.461	-216.469	-211.448	-206.427	-201.405	-196.384	-191.363	-186.341	-181.32	-176.299	-171.278	-166.256	-161.235	-156.214	-151.192	-146.171	-141.15	-136.129	-131.107	-125.857	-115.577	-105.297	-95.0174
	212							106.171	42.7398	-20.6911	-41.2904	-60.7	-70.7228	-80.7456	-90.7683	-100.791	-110.814	-120.837	-130.859	-140.882	-150.905	-160.928	-170.951	-180.973	-190.996	-201.019	-211.042	-218.915	-213.894	-208.873	-203.851	-198.83	-193.809	-188.788	-183.766	-178.745	-173.724	-168.703	-163.681	-158.66	-153.639	-148.617	-143.596	-138.575	-133.554	-128.447	-118.167	-107.887	-97.6066
	213								51.5203	-11.9106	-43.2178	-60.2807	-70.3035	-80.3263	-90.349	-100.372	-110.395	-120.417	-130.44	-140.463	-150.486	-160.508	-170.531	-180.554	-190.577	-200.6	-210.622	-220.645	-216.34	-211.319	-206.298	-201.276	-196.255	-191.234	-186.213	-181.191	-176.17	-171.149	-166.127	-161.106	-156.085	-151.064	-146.042	-141.021	-136	-130.978	-120.756	-110.476	-100.196
	214								60.3008	-3.13008	-45.1452	-59.8614	-69.8842	-79.9069	-89.9297	-99.9525	-109.975	-119.998	-130.021	-140.044	-150.066	-160.089	-170.112	-180.135	-190.158	-200.18	-210.203	-220.226	-218.787	-213.765	-208.744	-203.723	-198.701	-193.68	-188.659	-183.638	-178.616	-173.595	-168.574	-163.552	-158.531	-153.51	-148.489	-143.467	-138.446	-133.425	-123.345	-113.065	-102.785
	215								69.0813	5.65041	-47.0726	-59.4421	-69.4649	-79.4876	-89.5104	-99.5332	-109.556	-119.579	-129.602	-139.624	-149.647	-159.67	-169.693	-179.715	-189.738	-199.761	-209.784	-219.807	-221.233	-216.211	-211.19	-206.169	-201.148	-196.126	-191.105	-186.084	-181.062	-176.041	-171.02	-165.999	-160.977	-155.956	-150.935	-145.914	-140.892	-135.871	-125.934	-115.654	-105.374
	216								77.8618	14.4309	-49	-59.0228	-69.0456	-79.0683	-89.0911	-99.1139	-109.137	-119.159	-129.182	-139.205	-149.228	-159.251	-169.273	-179.296	-189.319	-199.342	-209.364	-219.387	-223.679	-218.658	-213.636	-208.615	-203.594	-198.573	-193.551	-188.53	-183.509	-178.487	-173.466	-168.445	-163.424	-158.402	-153.381	-148.36	-143.338	-138.317	-128.523	-118.243	-107.963
	217								86.6423	23.2114	-40.2195	-58.6035	-68.6263	-78.649	-88.6718	-98.6946	-108.717	-118.74	-128.763	-138.786	-148.808	-158.831	-168.854	-178.877	-188.9	-198.922	-208.945	-218.968	-226.125	-221.104	-216.083	-211.061	-206.04	-201.019	-195.998	-190.976	-185.955	-180.934	-175.912	-170.891	-165.87	-160.849	-155.827	-150.806	-145.785	-140.763	-131.112	-120.832	-110.552
	218								95.4228	31.9919	-31.439	-58.1842	-68.2069	-78.2297	-88.2525	-98.2753	-108.298	-118.321	-128.344	-138.366	-148.389	-158.412	-168.435	-178.458	-188.48	-198.503	-208.526	-218.549	-228.571	-223.55	-218.529	-213.508	-208.486	-203.465	-198.444	-193.422	-188.401	-183.38	-178.359	-173.337	-168.316	-163.295	-158.273	-153.252	-148.231	-143.21	-133.701	-123.421	-113.141
	219									40.7724	-22.6585	-57.7643	-67.7876	-77.8104	-87.8332	-97.856	-107.879	-117.902	-127.924	-137.947	-147.97	-157.993	-168.015	-178.038	-188.061	-198.084	-208.107	-218.129	-228.152	-225.996	-220.975	-215.954	-210.933	-205.911	-200.89	-195.869	-190.847	-185.826	-180.805	-175.784	-170.762	-165.741	-160.72	-155.698	-150.677	-145.656	-136.29	-126.01	-115.73
	220									49.5528	-13.878	-57.3421	-67.3683	-77.3911	-87.4139	-97.4367	-107.459	-117.482	-127.505	-137.528	-147.551	-157.573	-167.596	-177.619	-187.642	-197.664	-207.687	-217.71	-227.733	-228.443	-223.421	-218.4	-213.379	-208.357	-203.336	-198.315	-193.294	-188.272	-183.251	-178.23	-173.209	-168.187	-163.166	-158.145	-153.123	-148.102	-138.88	-128.6	-118.32
	221									58.3333	-5.09756	-56.9198	-66.949	-76.9718	-86.9946	-97.0174	-107.04	-117.063	-127.086	-137.108	-147.131	-157.154	-167.177	-177.2	-187.222	-197.245	-207.268	-217.291	-227.314	-230.889	-225.868	-220.846	-215.825	-210.804	-205.782	-200.761	-195.74	-190.719	-185.697	-180.676	-175.655	-170.633	-165.612	-160.591	-155.57	-150.548	-141.469	-131.189	-120.909
	222									67.1138	3.68293	-56.4975	-66.5286	-76.5525	-86.5753	-96.5981	-106.621	-116.644	-126.666	-136.689	-146.712	-156.735	-166.758	-176.78	-186.803	-196.826	-206.849	-216.871	-226.894	-233.335	-228.314	-223.293	-218.271	-213.25	-208.229	-203.207	-198.186	-193.165	-188.144	-183.122	-178.101	-173.08	-168.058	-163.037	-158.016	-152.995	-144.058	-133.778	-123.498
	223									75.8943	12.4634	-50.9675	-66.1064	-76.1332	-86.156	-96.1788	-106.202	-116.224	-126.247	-136.27	-146.293	-156.315	-166.338	-176.361	-186.384	-196.407	-206.429	-216.452	-226.475	-235.781	-230.76	-225.739	-220.717	-215.696	-210.675	-205.654	-200.632	-195.611	-190.59	-185.568	-180.547	-175.526	-170.505	-165.483	-160.462	-155.441	-146.647	-136.367	-126.087
	224									84.6748	21.2439	-42.187	-65.6841	-75.7139	-85.7367	-95.7595	-105.782	-115.805	-125.828	-135.851	-145.873	-155.896	-165.919	-175.942	-185.964	-195.987	-206.01	-216.033	-226.056	-236.078	-233.206	-228.185	-223.164	-218.142	-213.121	-208.1	-203.079	-198.057	-193.036	-188.015	-182.993	-177.972	-172.951	-167.93	-162.908	-157.887	-149.236	-138.956	-128.676
	225										30.0244	-33.4065	-65.2619	-75.293	-85.3174	-95.3402	-105.363	-115.386	-125.408	-135.431	-145.454	-155.477	-165.5	-175.522	-185.545	-195.568	-205.591	-215.614	-225.636	-235.659	-235.652	-230.631	-225.61	-220.589	-215.567	-210.546	-205.525	-200.504	-195.482	-190.461	-185.44	-180.418	-175.397	-170.376	-165.355	-160.333	-151.825	-141.545	-131.265
	226										38.8049	-24.626	-64.8396	-74.8707	-84.8981	-94.9208	-104.944	-114.966	-124.989	-135.012	-145.035	-155.058	-165.08	-175.103	-185.126	-195.149	-205.171	-215.194	-225.217	-235.24	-238.099	-233.077	-228.056	-223.035	-218.014	-212.992	-207.971	-202.95	-197.928	-192.907	-187.886	-182.865	-177.843	-172.822	-167.801	-162.779	-154.414	-144.134	-133.854
	227										47.5854	-15.8455	-64.4173	-74.4484	-84.4788	-94.5015	-104.524	-114.547	-124.57	-134.593	-144.615	-154.638	-164.661	-174.684	-184.707	-194.729	-204.752	-214.775	-224.798	-234.82	-240.545	-235.524	-230.502	-225.481	-220.46	-215.439	-210.417	-205.396	-200.375	-195.353	-190.332	-185.311	-180.29	-175.268	-170.247	-165.226	-157.003	-146.724	-136.444
	228										56.3659	-7.06504	-63.9951	-74.0262	-84.0573	-94.0822	-104.105	-114.128	-124.151	-134.173	-144.196	-154.219	-164.242	-174.264	-184.287	-194.31	-204.333	-214.356	-224.378	-234.401	-242.991	-237.97	-232.949	-227.927	-222.906	-217.885	-212.863	-207.842	-202.821	-197.8	-192.778	-187.757	-182.736	-177.715	-172.693	-167.672	-159.593	-149.313	-139.033
	229										65.1463	1.71545	-61.7154	-73.6039	-83.635	-93.6629	-103.686	-113.708	-123.731	-133.754	-143.777	-153.8	-163.822	-173.845	-183.868	-193.891	-203.914	-213.936	-223.959	-233.982	-244.005	-240.416	-235.395	-230.374	-225.352	-220.331	-215.31	-210.288	-205.267	-200.246	-195.225	-190.203	-185.182	-180.161	-175.139	-170.118	-162.182	-151.902	-141.622
	230											10.4959	-52.935	-73.1817	-83.2128	-93.2436	-103.266	-113.289	-123.312	-133.335	-143.358	-153.38	-163.403	-173.426	-183.449	-193.471	-203.494	-213.517	-223.54	-233.563	-243.585	-242.862	-237.841	-232.82	-227.799	-222.777	-217.756	-212.735	-207.713	-202.692	-197.671	-192.65	-187.628	-182.607	-177.586	-172.564	-164.771	-154.491	-144.211
	231											19.2764	-44.1545	-72.7594	-82.7905	-92.8216	-102.847	-112.87	-122.893	-132.915	-142.938	-152.961	-162.984	-173.007	-183.029	-193.052	-203.075	-213.098	-223.12	-233.143	-243.166	-245.309	-240.287	-235.266	-230.245	-225.223	-220.202	-215.181	-210.16	-205.138	-200.117	-195.096	-190.074	-185.053	-180.032	-175.011	-167.36	-157.08	-146.8
	232											28.0569	-35.374	-72.3372	-82.3682	-92.3993	-102.428	-112.451	-122.473	-132.496	-142.519	-152.542	-162.564	-172.587	-182.61	-192.633	-202.656	-212.678	-222.701	-232.724	-242.747	-247.755	-242.734	-237.712	-232.691	-227.67	-222.648	-217.627	-212.606	-207.585	-202.563	-197.542	-192.521	-187.499	-182.478	-177.457	-169.949	-159.669	-149.389
	233											36.8374	-26.5935	-71.9149	-81.946	-91.9771	-102.008	-112.031	-122.054	-132.077	-142.1	-152.122	-162.145	-172.168	-182.191	-192.214	-202.236	-212.259	-222.282	-232.305	-242.327	-250.201	-245.18	-240.158	-235.137	-230.116	-225.095	-220.073	-215.052	-210.031	-205.01	-199.988	-194.967	-189.946	-184.924	-179.903	-172.538	-162.258	-151.978
	234											45.6179	-17.813	-71.4926	-81.5237	-91.5548	-101.586	-111.612	-121.635	-131.658	-141.68	-151.703	-161.726	-171.749	-181.771	-191.794	-201.817	-211.84	-221.863	-231.885	-241.908	-251.931	-247.626	-242.605	-237.583	-232.562	-227.541	-222.52	-217.498	-212.477	-207.456	-202.434	-197.413	-192.392	-187.371	-182.349	-175.127	-164.847	-154.567
	235											54.3984	-9.03252	-71.0704	-81.1015	-91.1326	-101.164	-111.193	-121.215	-131.238	-141.261	-151.284	-161.307	-171.329	-181.352	-191.375	-201.398	-211.42	-221.443	-231.466	-241.489	-251.512	-250.072	-245.051	-240.03	-235.008	-229.987	-224.966	-219.945	-214.923	-209.902	-204.881	-199.859	-194.838	-189.817	-184.796	-177.717	-167.437	-157.157
	236												-0.252033	-63.6829	-80.6792	-90.7103	-100.741	-110.773	-120.796	-130.819	-140.842	-150.864	-160.887	-170.91	-180.933	-190.956	-200.978	-211.001	-221.024	-231.047	-241.069	-251.092	-252.518	-247.497	-242.476	-237.455	-232.433	-227.412	-222.391	-217.369	-212.348	-207.327	-202.306	-197.284	-192.263	-187.242	-180.306	-170.026	-159.746
	237												8.52846	-54.9024	-80.257	-90.2881	-100.319	-110.35	-120.377	-130.4	-140.422	-150.445	-160.468	-170.491	-180.514	-190.536	-200.559	-210.582	-220.605	-230.627	-240.65	-250.673	-254.965	-249.943	-244.922	-239.901	-234.88	-229.858	-224.837	-219.816	-214.794	-209.773	-204.752	-199.731	-194.709	-189.688	-182.895	-172.615	-162.335
	238												17.3089	-46.122	-79.8347	-89.8658	-99.8969	-109.928	-119.958	-129.98	-140.003	-150.026	-160.049	-170.071	-180.094	-190.117	-200.14	-210.163	-220.185	-230.208	-240.231	-250.254	-257.411	-252.39	-247.368	-242.347	-237.326	-232.305	-227.283	-222.262	-217.241	-212.219	-207.198	-202.177	-197.156	-192.134	-185.484	-175.204	-164.924
	239												26.0894	-37.3415	-79.4124	-89.4435	-99.4746	-109.506	-119.537	-129.561	-139.584	-149.607	-159.629	-169.652	-179.675	-189.698	-199.72	-209.743	-219.766	-229.789	-239.812	-249.834	-259.857	-254.836	-249.815	-244.793	-239.772	-234.751	-229.729	-224.708	-219.687	-214.666	-209.644	-204.623	-199.602	-194.58	-188.073	-177.793	-167.513
	240												34.8699	-28.561	-78.9902	-89.0213	-99.0524	-109.083	-119.115	-129.142	-139.164	-149.187	-159.21	-169.233	-179.256	-189.278	-199.301	-209.324	-219.347	-229.369	-239.392	-249.415	-259.438	-257.282	-252.261	-247.24	-242.218	-237.197	-232.176	-227.154	-222.133	-217.112	-212.091	-207.069	-202.048	-197.027	-190.662	-180.382	-170.102
	241													-19.7805	-78.5679	-88.599	-98.6301	-108.661	-118.692	-128.722	-138.745	-148.768	-158.791	-168.814	-178.836	-188.859	-198.882	-208.905	-218.927	-228.95	-238.973	-248.996	-259.019	-259.728	-254.707	-249.686	-244.664	-239.643	-234.622	-229.601	-224.579	-219.558	-214.537	-209.516	-204.494	-199.473	-193.251	-182.971	-172.691
	242													-11	-74.4309	-88.1768	-98.2079	-108.239	-118.27	-128.301	-138.326	-148.349	-158.371	-168.394	-178.417	-188.44	-198.463	-208.485	-218.508	-228.531	-238.554	-248.576	-258.599	-262.175	-257.153	-252.132	-247.111	-242.089	-237.068	-232.047	-227.026	-222.004	-216.983	-211.962	-206.94	-201.919	-195.84	-185.56	-175.28
	243													-2.21951	-65.6504	-87.7545	-97.7856	-107.817	-117.848	-127.879	-137.907	-147.929	-157.952	-167.975	-177.998	-188.02	-198.043	-208.066	-218.089	-228.112	-238.134	-248.157	-258.18	-264.621	-259.6	-254.578	-249.557	-244.536	-239.514	-234.493	-229.472	-224.451	-219.429	-214.408	-209.387	-204.365	-198.43	-188.15	-177.87
	244													6.56098	-56.8699	-87.3322	-97.3633	-107.394	-117.426	-127.457	-137.487	-147.51	-157.533	-167.556	-177.578	-187.601	-197.624	-207.647	-217.669	-227.692	-237.715	-247.738	-257.761	-267.067	-262.046	-257.024	-252.003	-246.982	-241.961	-236.939	-231.918	-226.897	-221.875	-216.854	-211.833	-206.812	-201.019	-190.739	-180.459
	245													15.3415	-48.0894	-86.91	-96.9411	-106.972	-117.003	-127.034	-137.065	-147.091	-157.114	-167.136	-177.159	-187.182	-197.205	-207.227	-217.25	-227.273	-237.296	-247.319	-257.341	-267.364	-264.492	-259.471	-254.449	-249.428	-244.407	-239.386	-234.364	-229.343	-224.322	-219.3	-214.279	-209.258	-203.608	-193.328	-183.048
	246													24.122	-39.3089	-86.4877	-96.5188	-106.55	-116.581	-126.612	-136.643	-146.671	-156.694	-166.717	-176.74	-186.763	-196.785	-206.808	-216.831	-226.854	-236.876	-246.899	-256.922	-266.945	-266.938	-261.917	-256.896	-251.874	-246.853	-241.832	-236.811	-231.789	-226.768	-221.747	-216.725	-211.704	-206.197	-195.917	-185.637
	247														-30.5285	-86.0655	-96.0966	-106.128	-116.159	-126.19	-136.221	-146.252	-156.275	-166.298	-176.32	-186.343	-196.366	-206.389	-216.412	-226.434	-236.457	-246.48	-256.503	-266.525	-269.384	-264.363	-259.342	-254.321	-249.299	-244.278	-239.257	-234.235	-229.214	-224.193	-219.172	-214.15	-208.786	-198.506	-188.226
	248														-21.748	-85.1789	-95.6743	-105.705	-115.736	-125.768	-135.799	-145.83	-155.856	-165.878	-175.901	-185.924	-195.947	-205.969	-215.992	-226.015	-236.038	-246.061	-256.083	-266.106	-271.831	-266.809	-261.788	-256.767	-251.746	-246.724	-241.703	-236.682	-231.66	-226.639	-221.618	-216.597	-211.375	-201.095	-190.815
	249														-12.9675	-76.3984	-95.252	-105.283	-115.314	-125.345	-135.376	-145.408	-155.436	-165.459	-175.482	-185.505	-195.527	-205.55	-215.573	-225.596	-235.619	-245.641	-255.664	-265.687	-274.277	-269.256	-264.234	-259.213	-254.192	-249.17	-244.149	-239.128	-234.107	-229.085	-224.064	-219.043	-213.964	-203.684	-193.404
	250														-4.18699	-67.6179	-94.8298	-104.861	-114.892	-124.923	-134.954	-144.985	-155.016	-165.04	-175.063	-185.085	-195.108	-205.131	-215.154	-225.176	-235.199	-245.222	-255.245	-265.268	-275.29	-271.702	-266.681	-261.659	-256.638	-251.617	-246.595	-241.574	-236.553	-231.532	-226.51	-221.489	-216.468	-206.273	-195.994
	251														4.5935	-58.8374	-94.4075	-104.439	-114.47	-124.501	-134.532	-144.563	-154.594	-164.62	-174.643	-184.666	-194.689	-204.712	-214.734	-224.757	-234.78	-244.803	-254.825	-264.848	-274.871	-274.148	-269.127	-264.106	-259.084	-254.063	-249.042	-244.02	-238.999	-233.978	-228.957	-223.935	-218.914	-208.863	-198.583
	252														13.374	-50.0569	-93.9853	-104.016	-114.047	-124.079	-134.11	-144.141	-154.172	-164.201	-174.224	-184.247	-194.269	-204.292	-214.315	-224.338	-234.361	-244.383	-254.406	-264.429	-274.452	-276.594	-271.573	-266.552	-261.53	-256.509	-251.488	-246.467	-241.445	-236.424	-231.403	-226.381	-221.36	-211.452	-201.172
	253															-41.2764	-93.563	-103.594	-113.625	-123.656	-133.687	-143.718	-153.75	-163.781	-173.805	-183.827	-193.85	-203.873	-213.896	-223.919	-233.941	-243.964	-253.987	-264.01	-274.032	-279.041	-274.019	-268.998	-263.977	-258.955	-253.934	-248.913	-243.892	-238.87	-233.849	-228.828	-223.806	-214.041	-203.761
	254															-32.4959	-93.1408	-103.172	-113.203	-123.234	-133.265	-143.296	-153.327	-163.358	-173.385	-183.408	-193.431	-203.454	-213.476	-223.499	-233.522	-243.545	-253.568	-263.59	-273.613	-281.487	-276.465	-271.444	-266.423	-261.402	-256.38	-251.359	-246.338	-241.317	-236.295	-231.274	-226.253	-216.63	-206.35
	255															-23.7154	-87.1463	-102.75	-112.781	-122.812	-132.843	-142.874	-152.905	-162.936	-172.966	-182.989	-193.012	-203.034	-213.057	-223.08	-233.103	-243.125	-253.148	-263.171	-273.194	-283.217	-278.912	-273.89	-268.869	-263.848	-258.827	-253.805	-248.784	-243.763	-238.741	-233.72	-228.699	-219.219	-208.939
	256															-14.935	-78.3659	-102.327	-112.358	-122.39	-132.421	-142.452	-152.483	-162.514	-172.545	-182.569	-192.592	-202.615	-212.638	-222.661	-232.683	-242.706	-252.729	-262.752	-272.775	-282.797	-281.358	-276.337	-271.315	-266.294	-261.273	-256.252	-251.23	-246.209	-241.188	-236.166	-231.145	-221.808	-211.528
	257															-6.15447	-69.5854	-101.905	-111.936	-121.967	-131.998	-142.029	-152.061	-162.092	-172.123	-182.15	-192.173	-202.196	-212.219	-222.241	-232.264	-242.287	-252.31	-262.332	-272.355	-282.378	-283.804	-278.783	-273.762	-268.74	-263.719	-258.698	-253.676	-248.655	-243.634	-238.613	-233.591	-224.397	-214.117
	258																-60.8049	-101.483	-111.514	-121.545	-131.576	-141.607	-151.638	-161.669	-171.7	-181.731	-191.754	-201.776	-211.799	-221.822	-231.845	-241.868	-251.89	-261.913	-271.936	-281.959	-286.25	-281.229	-276.208	-271.187	-266.165	-261.144	-256.123	-251.101	-246.08	-241.059	-236.038	-226.987	-216.707
	259																-52.0244	-101.061	-111.092	-121.123	-131.154	-141.185	-151.216	-161.247	-171.278	-181.309	-191.334	-201.357	-211.38	-221.403	-231.425	-241.448	-251.471	-261.494	-271.517	-281.539	-288.697	-283.675	-278.654	-273.633	-268.612	-263.59	-258.569	-253.548	-248.526	-243.505	-238.484	-229.576	-219.296
	260																-43.2439	-100.638	-110.669	-120.7	-130.732	-140.763	-150.794	-160.825	-170.856	-180.887	-190.915	-200.938	-210.961	-220.983	-231.006	-241.029	-251.052	-261.075	-271.097	-281.12	-291.143	-286.122	-281.1	-276.079	-271.058	-266.036	-261.015	-255.994	-250.973	-245.951	-240.93	-232.165	-221.885
	261																-34.4634	-97.8943	-110.247	-120.278	-130.309	-140.34	-150.372	-160.403	-170.434	-180.465	-190.496	-200.519	-210.541	-220.564	-230.587	-240.61	-250.632	-260.655	-270.678	-280.701	-290.724	-288.568	-283.547	-278.525	-273.504	-268.483	-263.461	-258.44	-253.419	-248.398	-243.376	-234.754	-224.474
	262																-25.6829	-89.1138	-109.825	-119.856	-129.887	-139.918	-149.949	-159.98	-170.011	-180.043	-190.074	-200.099	-210.122	-220.145	-230.168	-240.19	-250.213	-260.236	-270.259	-280.281	-290.304	-291.014	-285.993	-280.971	-275.95	-270.929	-265.908	-260.886	-255.865	-250.844	-245.823	-237.343	-227.063
	263																-16.9024	-80.3333	-109.403	-119.434	-129.465	-139.496	-149.527	-159.558	-169.589	-179.62	-189.651	-199.68	-209.703	-219.725	-229.748	-239.771	-249.794	-259.817	-269.839	-279.862	-289.885	-293.46	-288.439	-283.418	-278.396	-273.375	-268.354	-263.333	-258.311	-253.29	-248.269	-239.932	-229.652
	264																	-71.5528	-108.98	-119.011	-129.043	-139.074	-149.105	-159.136	-169.167	-179.198	-189.229	-199.26	-209.283	-219.306	-229.329	-239.352	-249.375	-259.397	-269.42	-279.443	-289.466	-295.906	-290.885	-285.864	-280.843	-275.821	-270.8	-265.779	-260.758	-255.736	-250.715	-242.521	-232.241
	265																	-62.7724	-108.558	-118.589	-128.62	-138.651	-148.682	-158.714	-168.745	-178.776	-188.807	-198.838	-208.864	-218.887	-228.91	-238.932	-248.955	-258.978	-269.001	-279.024	-289.046	-298.353	-293.331	-288.31	-283.289	-278.268	-273.246	-268.225	-263.204	-258.182	-253.161	-245.11	-234.83
	266																	-53.9919	-108.136	-118.167	-128.198	-138.229	-148.26	-158.291	-168.322	-178.354	-188.385	-198.416	-208.445	-218.468	-228.49	-238.513	-248.536	-258.559	-268.581	-278.604	-288.627	-298.65	-295.778	-290.756	-285.735	-280.714	-275.693	-270.671	-265.65	-260.629	-255.607	-247.7	-237.42
	267																	-45.2114	-107.714	-117.745	-127.776	-137.807	-147.838	-157.869	-167.9	-177.931	-187.962	-197.993	-208.025	-218.048	-228.071	-238.094	-248.117	-258.139	-268.162	-278.185	-288.208	-298.231	-298.224	-293.203	-288.181	-283.16	-278.139	-273.118	-268.096	-263.075	-258.054	-250.289	-240.009
	268																	-36.4309	-99.8618	-117.322	-127.354	-137.385	-147.416	-157.447	-167.478	-177.509	-187.54	-197.571	-207.602	-217.629	-227.652	-237.675	-247.697	-257.72	-267.743	-277.766	-287.788	-297.811	-300.67	-295.649	-290.628	-285.606	-280.585	-275.564	-270.542	-265.521	-260.5	-252.878	-242.598
	269																	-27.6504	-91.0813	-116.9	-126.931	-136.962	-146.993	-157.025	-167.056	-177.087	-187.118	-197.149	-207.18	-217.21	-227.232	-237.255	-247.278	-257.301	-267.324	-277.346	-287.369	-297.392	-303.116	-298.095	-293.074	-288.053	-283.031	-278.01	-272.989	-267.967	-262.946	-255.467	-245.187
	270																		-82.3008	-116.478	-126.509	-136.54	-146.571	-156.602	-166.633	-176.664	-186.696	-196.727	-206.758	-216.789	-226.813	-236.836	-246.859	-256.881	-266.904	-276.927	-286.95	-296.973	-305.563	-300.541	-295.52	-290.499	-285.477	-280.456	-275.435	-270.414	-265.392	-258.056	-247.776
	271																		-73.5203	-116.056	-126.087	-136.118	-146.149	-156.18	-166.211	-176.242	-186.273	-196.304	-206.336	-216.367	-226.394	-236.417	-246.439	-256.462	-266.485	-276.508	-286.531	-296.553	-306.576	-302.988	-297.966	-292.945	-287.924	-282.902	-277.881	-272.86	-267.839	-260.645	-250.365
	272																		-64.7398	-115.633	-125.664	-135.696	-145.727	-155.758	-165.789	-175.82	-185.851	-195.882	-205.913	-215.944	-225.975	-235.997	-246.02	-256.043	-266.066	-276.088	-286.111	-296.134	-306.157	-305.434	-300.412	-295.391	-290.37	-285.349	-280.327	-275.306	-270.285	-263.234	-252.954
	273																		-55.9593	-115.211	-125.242	-135.273	-145.304	-155.336	-165.367	-175.398	-185.429	-195.46	-205.491	-215.522	-225.553	-235.578	-245.601	-255.624	-265.646	-275.669	-285.692	-295.715	-305.737	-307.88	-302.859	-297.837	-292.816	-287.795	-282.774	-277.752	-272.731	-265.823	-255.543
	274																		-47.1789	-110.61	-124.82	-134.851	-144.882	-154.913	-164.944	-174.975	-185.007	-195.038	-205.069	-215.1	-225.131	-235.159	-245.181	-255.204	-265.227	-275.25	-285.273	-295.295	-305.318	-310.326	-305.305	-300.284	-295.262	-290.241	-285.22	-280.199	-275.177	-268.413	-258.133
	275																			-101.829	-124.398	-134.429	-144.46	-154.491	-164.522	-174.553	-184.584	-194.615	-204.646	-214.678	-224.709	-234.739	-244.762	-254.785	-264.808	-274.831	-284.853	-294.876	-304.899	-312.772	-307.751	-302.73	-297.709	-292.687	-287.666	-282.645	-277.624	-271.002	-260.722
	276																			-93.0488	-123.975	-134.007	-144.038	-154.069	-164.1	-174.131	-184.162	-194.193	-204.224	-214.255	-224.286	-234.318	-244.343	-254.366	-264.388	-274.411	-284.434	-294.457	-304.48	-314.502	-310.197	-305.176	-300.155	-295.134	-290.112	-285.091	-280.07	-273.591	-263.311
	277																			-84.2683	-123.553	-133.584	-143.615	-153.646	-163.678	-173.709	-183.74	-193.771	-203.802	-213.833	-223.864	-233.895	-243.924	-253.946	-263.969	-273.992	-284.015	-294.037	-304.06	-314.083	-312.644	-307.622	-302.601	-297.58	-292.559	-287.537	-282.516	-276.18	-265.9
	278																			-75.4878	-123.131	-133.162	-143.193	-153.224	-163.255	-173.286	-183.318	-193.349	-203.38	-213.411	-223.442	-233.473	-243.504	-253.527	-263.55	-273.573	-283.595	-293.618	-303.641	-313.664	-315.09	-310.069	-305.047	-300.026	-295.005	-289.983	-284.962	-278.769	-268.489
	279																			-66.7073	-122.709	-132.74	-142.771	-152.802	-162.833	-172.864	-182.895	-192.926	-202.957	-212.989	-223.02	-233.051	-243.082	-253.108	-263.131	-273.153	-283.176	-293.199	-303.222	-313.244	-317.536	-312.515	-307.494	-302.472	-297.451	-292.43	-287.408	-281.358	-271.078
	280																			-57.9268	-121.358	-132.318	-142.349	-152.38	-162.411	-172.442	-182.473	-192.504	-202.535	-212.566	-222.597	-232.628	-242.66	-252.688	-262.711	-272.734	-282.757	-292.78	-302.802	-312.825	-319.982	-314.961	-309.94	-304.918	-299.897	-294.876	-289.855	-283.947	-273.667
	281																				-112.577	-131.895	-141.926	-151.957	-161.989	-172.02	-182.051	-192.082	-202.113	-212.144	-222.175	-232.206	-242.237	-252.268	-262.292	-272.315	-282.337	-292.36	-302.383	-312.406	-322.429	-317.407	-312.386	-307.365	-302.343	-297.322	-292.301	-286.537	-276.257
	282																				-103.797	-131.473	-141.504	-151.535	-161.566	-171.597	-181.628	-191.66	-201.691	-211.722	-221.753	-231.784	-241.815	-251.846	-261.873	-271.895	-281.918	-291.941	-301.964	-311.986	-322.009	-319.854	-314.832	-309.811	-304.79	-299.768	-294.747	-289.126	-278.846
	283																				-95.0163	-131.051	-141.082	-151.113	-161.144	-171.175	-181.206	-191.237	-201.268	-211.3	-221.331	-231.362	-241.393	-251.424	-261.453	-271.476	-281.499	-291.522	-301.544	-311.567	-321.59	-322.3	-317.278	-312.257	-307.236	-302.215	-297.193	-291.715	-281.435
	284																				-86.2358	-130.628	-140.66	-150.691	-160.722	-170.753	-180.784	-190.815	-200.846	-210.877	-220.908	-230.939	-240.971	-251.002	-261.033	-271.057	-281.08	-291.102	-301.125	-311.148	-321.171	-324.746	-319.725	-314.703	-309.682	-304.661	-299.64	-294.304	-284.024
	285																				-77.4553	-130.206	-140.237	-150.268	-160.3	-170.331	-180.362	-190.393	-200.424	-210.455	-220.486	-230.517	-240.548	-250.579	-260.61	-270.637	-280.66	-290.683	-300.706	-310.729	-320.751	-327.192	-322.171	-317.15	-312.128	-307.107	-302.086	-296.893	-286.613
	286																					-129.784	-139.815	-149.846	-159.877	-169.908	-179.939	-189.971	-200.002	-210.033	-220.064	-230.095	-240.126	-250.157	-260.188	-270.218	-280.241	-290.264	-300.286	-310.309	-320.332	-329.638	-324.617	-319.596	-314.575	-309.553	-304.532	-299.482	-289.202
	287																					-123.325	-139.393	-149.424	-159.455	-169.486	-179.517	-189.548	-199.579	-209.61	-219.642	-229.673	-239.704	-249.735	-259.766	-269.797	-279.822	-289.844	-299.867	-309.89	-319.913	-329.936	-327.063	-322.042	-317.021	-312	-306.978	-301.957	-291.791
	288																					-114.545	-138.971	-149.002	-159.033	-169.064	-179.095	-189.126	-199.157	-209.188	-219.219	-229.25	-239.282	-249.313	-259.344	-269.375	-279.402	-289.425	-299.448	-309.471	-319.493	-329.516	-329.51	-324.488	-319.467	-314.446	-309.424	-304.403	-294.38
	289																					-105.764	-138.548	-148.579	-158.61	-168.642	-178.673	-188.704	-198.735	-208.766	-218.797	-228.828	-238.859	-248.89	-258.921	-268.953	-278.983	-289.006	-299.029	-309.051	-319.074	-329.097	-331.956	-326.935	-321.913	-316.892	-311.871	-306.849	-296.97
	290																					-96.9837	-138.126	-148.157	-158.188	-168.219	-178.25	-188.282	-198.313	-208.344	-218.375	-228.406	-238.437	-248.468	-258.499	-268.53	-278.561	-288.586	-298.609	-308.632	-318.655	-328.678	-334.402	-329.381	-324.36	-319.338	-314.317	-309.296	-299.559
	291																					-88.2033	-137.704	-147.735	-157.766	-167.797	-177.828	-187.859	-197.89	-207.921	-217.953	-227.984	-238.015	-248.046	-258.077	-268.108	-278.139	-288.167	-298.19	-308.213	-318.236	-328.258	-336.848	-331.827	-326.806	-321.784	-316.763	-311.742	-302.148
	292																						-137.282	-147.313	-157.344	-167.375	-177.406	-187.437	-197.468	-207.499	-217.53	-227.561	-237.592	-247.624	-257.655	-267.686	-277.717	-287.748	-297.771	-307.793	-317.816	-327.839	-337.862	-334.273	-329.252	-324.231	-319.209	-314.188	-304.737
	293																						-134.073	-146.89	-156.921	-166.953	-176.984	-187.015	-197.046	-207.077	-217.108	-227.139	-237.17	-247.201	-257.232	-267.264	-277.295	-287.326	-297.351	-307.374	-317.397	-327.42	-337.442	-336.719	-331.698	-326.677	-321.656	-316.634	-307.326
	294																						-125.293	-146.468	-156.499	-166.53	-176.561	-186.592	-196.624	-206.655	-216.686	-226.717	-236.748	-246.779	-256.81	-266.841	-276.872	-286.903	-296.932	-306.955	-316.978	-327	-337.023	-339.166	-334.144	-329.123	-324.102	-319.081	-309.915
	295																						-116.512	-146.046	-156.077	-166.108	-176.139	-186.17	-196.201	-206.232	-216.264	-226.295	-236.326	-246.357	-256.388	-266.419	-276.45	-286.481	-296.512	-306.536	-316.558	-326.581	-336.604	-341.612	-336.591	-331.569	-326.548	-321.527	-312.504
	296																						-107.732	-145.624	-155.655	-165.686	-175.717	-185.748	-195.779	-205.81	-215.841	-225.872	-235.903	-245.935	-255.966	-265.997	-276.028	-286.059	-296.09	-306.116	-316.139	-326.162	-336.185	-344.058	-339.037	-334.016	-328.994	-323.973	-315.093
	297																						-98.9512	-145.201	-155.232	-165.264	-175.295	-185.326	-195.357	-205.388	-215.419	-225.45	-235.481	-245.512	-255.543	-265.574	-275.606	-285.637	-295.668	-305.697	-315.72	-325.742	-335.765	-345.788	-341.483	-336.462	-331.441	-326.419	-317.683
	298																							-144.779	-154.81	-164.841	-174.872	-184.903	-194.935	-204.966	-214.997	-225.028	-235.059	-245.09	-255.121	-265.152	-275.183	-285.214	-295.245	-305.277	-315.3	-325.323	-335.346	-345.369	-343.929	-338.908	-333.887	-328.866	-320.272
	299																							-144.357	-154.388	-164.419	-174.45	-184.481	-194.512	-204.543	-214.574	-224.606	-234.637	-244.668	-254.699	-264.73	-274.761	-284.792	-294.823	-304.854	-314.881	-324.904	-334.927	-344.949	-346.376	-341.354	-336.333	-331.312	-322.861
	300																							-136.041	-153.966	-163.997	-174.028	-184.059	-194.09	-204.121	-214.152	-224.183	-234.214	-244.245	-254.277	-264.308	-274.339	-284.37	-294.401	-304.432	-314.462	-324.485	-334.507	-344.53	-348.822	-343.801	-338.779	-333.758	-325.45
	301																							-127.26	-153.543	-163.574	-173.606	-183.637	-193.668	-203.699	-213.73	-223.761	-233.792	-243.823	-253.854	-263.885	-273.917	-283.948	-293.979	-304.01	-314.041	-324.065	-334.088	-344.111	-351.268	-346.247	-341.225	-336.204	-328.039
	302																							-118.48	-153.121	-163.152	-173.183	-183.214	-193.245	-203.277	-213.308	-223.339	-233.37	-243.401	-253.432	-263.463	-273.494	-283.525	-293.556	-303.588	-313.619	-323.646	-333.669	-343.692	-353.714	-348.693	-343.672	-338.65	-330.628
	303																								-152.699	-162.73	-172.761	-182.792	-192.823	-202.854	-212.885	-222.917	-232.948	-242.979	-253.01	-263.041	-273.072	-283.103	-293.134	-303.165	-313.196	-323.227	-333.249	-343.272	-353.295	-351.139	-346.118	-341.097	-333.217
	304																								-152.277	-162.308	-172.339	-182.37	-192.401	-202.432	-212.463	-222.494	-232.525	-242.556	-252.588	-262.619	-272.65	-282.681	-292.712	-302.743	-312.774	-322.805	-332.83	-342.853	-352.876	-353.585	-348.564	-343.543	-335.807
	305																								-151.854	-161.885	-171.917	-181.948	-191.979	-202.01	-212.041	-222.072	-232.103	-242.134	-252.165	-262.196	-272.227	-282.259	-292.29	-302.321	-312.352	-322.383	-332.411	-342.434	-352.456	-356.032	-351.01	-345.989	-338.396
	306																								-146.789	-161.463	-171.494	-181.525	-191.556	-201.588	-211.619	-221.65	-231.681	-241.712	-251.743	-261.774	-271.805	-281.836	-291.867	-301.899	-311.93	-321.961	-331.992	-342.014	-352.037	-358.478	-353.457	-348.435	-340.985
	307																								-138.008	-161.041	-171.072	-181.103	-191.134	-201.165	-211.196	-221.227	-231.259	-241.29	-251.321	-261.352	-271.383	-281.414	-291.445	-301.476	-311.507	-321.538	-331.57	-341.595	-351.618	-360.924	-355.903	-350.882	-343.574
	308																								-129.228	-160.619	-170.65	-180.681	-190.712	-200.743	-210.774	-220.805	-230.836	-240.867	-250.899	-260.93	-270.961	-280.992	-291.023	-301.054	-311.085	-321.116	-331.147	-341.176	-351.198	-361.221	-358.349	-353.328	-346.163
	309																									-160.196	-170.227	-180.259	-190.29	-200.321	-210.352	-220.383	-230.414	-240.445	-250.476	-260.507	-270.538	-280.57	-290.601	-300.632	-310.663	-320.694	-330.725	-340.756	-350.779	-360.802	-360.795	-355.774	-348.752
	310																									-159.774	-169.805	-179.836	-189.867	-199.899	-209.93	-219.961	-229.992	-240.023	-250.054	-260.085	-270.116	-280.147	-290.178	-300.209	-310.241	-320.272	-330.303	-340.334	-350.36	-360.383	-363.242	-358.22	-351.341
	311																									-159.352	-169.383	-179.414	-189.445	-199.476	-209.507	-219.538	-229.57	-239.601	-249.632	-259.663	-269.694	-279.725	-289.756	-299.787	-309.818	-319.849	-329.881	-339.912	-349.941	-359.963	-365.688	-360.667	-353.93
	312																									-157.537	-168.961	-178.992	-189.023	-199.054	-209.085	-219.116	-229.147	-239.178	-249.209	-259.241	-269.272	-279.303	-289.334	-299.365	-309.396	-319.427	-329.458	-339.489	-349.52	-359.544	-368.134	-363.113	-356.52
	313																									-148.756	-168.538	-178.57	-188.601	-198.632	-208.663	-218.694	-228.725	-238.756	-248.787	-258.818	-268.849	-278.881	-288.912	-298.943	-308.974	-319.005	-329.036	-339.067	-349.098	-359.125	-369.147	-365.559	-359.109
	314																									-139.976	-168.116	-178.147	-188.178	-198.209	-208.241	-218.272	-228.303	-238.334	-248.365	-258.396	-268.427	-278.458	-288.489	-298.52	-308.552	-318.583	-328.614	-338.645	-348.676	-358.705	-368.728	-368.005	-361.698
	315																										-167.694	-177.725	-187.756	-197.787	-207.818	-217.849	-227.881	-237.912	-247.943	-257.974	-268.005	-278.036	-288.067	-298.098	-308.129	-318.16	-328.191	-338.223	-348.254	-358.285	-368.309	-370.451	-364.287
	316																										-167.272	-177.303	-187.334	-197.365	-207.396	-217.427	-227.458	-237.489	-247.52	-257.552	-267.583	-277.614	-287.645	-297.676	-307.707	-317.738	-327.769	-337.8	-347.831	-357.863	-367.89	-372.898	-366.876
	317																										-166.849	-176.881	-186.912	-196.943	-206.974	-217.005	-227.036	-237.067	-247.098	-257.129	-267.16	-277.191	-287.223	-297.254	-307.285	-317.316	-327.347	-337.378	-347.409	-357.44	-367.47	-375.344	-369.465
	318																										-166.427	-176.458	-186.489	-196.52	-206.552	-216.583	-226.614	-236.645	-246.676	-256.707	-266.738	-276.769	-286.8	-296.831	-306.863	-316.894	-326.925	-336.956	-346.987	-357.018	-367.049	-377.074	-372.054
	319																										-159.504	-176.036	-186.067	-196.098	-206.129	-216.16	-226.191	-236.223	-246.254	-256.285	-266.316	-276.347	-286.378	-296.409	-306.44	-316.471	-326.502	-336.534	-346.565	-356.596	-366.627	-376.654	-374.643
	320																											-175.614	-185.645	-195.676	-205.707	-215.738	-225.769	-235.8	-245.831	-255.863	-265.894	-275.925	-285.956	-295.987	-306.018	-316.049	-326.08	-336.111	-346.142	-356.173	-366.205	-376.235	-377.233
	321																											-175.191	-185.223	-195.254	-205.285	-215.316	-225.347	-235.378	-245.409	-255.44	-265.471	-275.502	-285.534	-295.565	-305.596	-315.627	-325.658	-335.689	-345.72	-355.751	-365.782	-375.813	-379.822
	322																											-174.769	-184.8	-194.831	-204.863	-214.894	-224.925	-234.956	-244.987	-255.018	-265.049	-275.08	-285.111	-295.142	-305.173	-315.205	-325.236	-335.267	-345.298	-355.329	-365.36	-375.391	-382.411
	323																											-174.347	-184.378	-194.409	-204.44	-214.471	-224.502	-234.534	-244.565	-254.596	-264.627	-274.658	-284.689	-294.72	-304.751	-314.782	-324.813	-334.845	-344.876	-354.907	-364.938	-374.969	-385
	324																											-173.925	-183.956	-193.987	-204.018	-214.049	-224.08	-234.111	-244.142	-254.173	-264.205	-274.236	-284.267	-294.298	-304.329	-314.36	-324.391	-334.422	-344.453	-354.484	-364.322	-373.965	-383.609
	325																											-170.252	-183.534	-193.565	-203.596	-213.627	-223.658	-233.689	-243.72	-253.751	-263.782	-273.813	-283.845	-293.876	-303.907	-313.938	-323.969	-334	-343.643	-353.287	-362.93	-372.574	-382.217
	326																												-183.111	-193.142	-203.173	-213.205	-223.236	-233.267	-243.298	-253.329	-263.36	-273.391	-283.422	-293.453	-303.484	-313.322	-322.965	-332.609	-342.252	-351.895	-361.539	-371.182	-380.826
	327																												-182.689	-192.72	-202.751	-212.782	-222.813	-232.845	-242.876	-252.907	-262.938	-272.969	-283	-292.643	-302.287	-311.93	-321.574	-331.217	-340.86	-350.504	-360.147	-369.791	-379.434
	328																												-182.267	-192.298	-202.329	-212.36	-222.391	-232.422	-242.453	-252.484	-262.322	-271.965	-281.609	-291.252	-300.895	-310.539	-320.182	-329.826	-339.469	-349.112	-358.756	-368.399	-378.043
	329																												-181.845	-191.876	-201.907	-211.938	-221.969	-232	-241.643	-251.287	-260.93	-270.574	-280.217	-289.86	-299.504	-309.147	-318.791	-328.434	-338.078	-347.721	-357.364	-367.008	-376.651
	330																												-181.422	-191.453	-201.484	-211.322	-220.965	-230.609	-240.252	-249.895	-259.539	-269.182	-278.826	-288.469	-298.112	-307.756	-317.399	-327.043	-336.686	-346.329	-355.973	-365.616	-375.26
	331																												-181	-190.643	-200.287	-209.93	-219.574	-229.217	-238.86	-248.504	-258.147	-267.791	-277.434	-287.078	-296.721	-306.364	-316.008	-325.651	-335.295	-344.938	-354.581	-364.225	-373.868
	332																													-189.252	-198.895	-208.539	-218.182	-227.826	-237.469	-247.112	-256.756	-266.399	-276.043	-285.686	-295.329	-304.973	-314.616	-324.26	-333.903	-343.547	-353.19	-362.833	-372.477
	333																														-197.504	-207.147	-216.791	-226.434	-236.078	-245.721	-255.364	-265.008	-274.651	-284.295	-293.938	-303.581	-313.225	-322.868	-332.512	-342.155	-351.798	-361.442	-371.085
	334																														-196.112	-205.756	-215.399	-225.043	-234.686	-244.329	-253.973	-263.616	-273.26	-282.903	-292.547	-302.19	-311.833	-321.477	-331.12	-340.764	-350.407	-360.05	-369.694
	335																															-204.364	-214.008	-223.651	-233.295	-242.938	-252.581	-262.225	-271.868	-281.512	-291.155	-300.798	-310.442	-320.085	-329.729	-339.372	-349.016	-358.659	-368.302
	336																															-202.973	-212.616	-222.26	-231.903	-241.547	-251.19	-260.833	-270.477	-280.12	-289.764	-299.407	-309.05	-318.694	-328.337	-337.981	-347.624	-357.267	-366.911
	337																																-211.225	-220.868	-230.512	-240.155	-249.798	-259.442	-269.085	-278.729	-288.372	-298.016	-307.659	-317.302	-326.946	-336.589	-346.233	-355.876	-365.519
	338																																-209.833	-219.477	-229.12	-238.764	-248.407	-258.05	-267.694	-277.337	-286.981	-296.624	-306.267	-315.911	-325.554	-335.198	-344.841	-354.484	-364.128
	339																																	-218.085	-227.729	-237.372	-247.016	-256.659	-266.302	-275.946	-285.589	-295.233	-304.876	-314.519	-324.163	-333.806	-343.45	-353.093	-362.736
	340																																		-226.337	-235.981	-245.624	-255.267	-264.911	-274.554	-284.198	-293.841	-303.484	-313.128	-322.771	-332.415	-342.058	-351.702	-361.345
	341																																		-224.946	-234.589	-244.233	-253.876	-263.519	-273.163	-282.806	-292.45	-302.093	-311.736	-321.38	-331.023	-340.667	-350.31	-359.953
	342																																			-233.198	-242.841	-252.484	-262.128	-271.771	-281.415	-291.058	-300.702	-310.345	-319.988	-329.632	-339.275	-348.919	-358.562
	343																																			-231.806	-241.45	-251.093	-260.736	-270.38	-280.023	-289.667	-299.31	-308.953	-318.597	-328.24	-337.884	-347.527	-357.171
	344																																				-240.058	-249.702	-259.345	-268.988	-278.632	-288.275	-297.919	-307.562	-317.205	-326.849	-336.492	-346.136	-355.779
	345																																				-238.667	-248.31	-257.953	-267.597	-277.24	-286.884	-296.527	-306.171	-315.814	-325.457	-335.101	-344.744	-354.388
	346																																					-246.919	-256.562	-266.205	-275.849	-285.492	-295.136	-304.779	-314.422	-324.066	-333.709	-343.353	-352.996
	347																																						-255.171	-264.814	-274.457	-284.101	-293.744	-303.388	-313.031	-322.674	-332.318	-341.961	-351.605
	348																																						-253.779	-263.422	-273.066	-282.709	-292.353	-301.996	-311.64	-321.283	-330.926	-340.57	-350.213
	349																																							-262.031	-271.674	-281.318	-290.961	-300.605	-310.248	-319.891	-329.535	-339.178	-348.822
	350																																							-260.64	-270.283	-279.926	-289.57	-299.213	-308.857	-318.5	-328.143	-337.787	-347.43
	351																																								-268.891	-278.535	-288.178	-297.822	-307.465	-317.109	-326.752	-336.395	-346.039
	352																																								-267.5	-277.143	-286.787	-296.43	-306.074	-315.717	-325.36	-335.004	-344.647
	353																																									-275.752	-285.395	-295.039	-304.682	-314.326	-323.969	-333.612	-343.256
	354																																										-284.004	-293.647	-303.291	-312.934	-322.578	-332.221	-341.864
	355																																										-282.612	-292.256	-301.899	-311.543	-321.186	-330.829	-340.473
	356																																											-290.864	-300.508	-310.151	-319.795	-329.438	-339.081
	357																																											-289.473	-299.116	-308.76	-318.403	-328.047	-337.69
	358																																												-297.725	-307.368	-317.012	-326.655	-336.298
	359																																												-296.333	-305.977	-315.62	-325.264	-334.907
	360																																													-304.585	-314.229	-323.872	-333.516
	361																																														-312.837	-322.481	-332.124
	362																																														-311.446	-321.089	-330.733
	363																																															-319.698	-329.341
	364																																															-318.306	-327.95
	365																																																-326.558
	366																																																-325.167
	367
	368
	369
	370
	371
	372
	373
	374
	375
	376
	377
	378
	379
	380
	381
	382
	383
	384
	385
	386
	387
	388
	389
	390
	391
	392
	393
	394
	395
	396
	397
	398
	399
	400
	401
	402
	403
	404
	405
	406
	407
	408
	409
	410
	411
	412
	413
	414
	415
	416
	417
	418
	419
	420
	421
	422
	423
	424
	425
	426
	427
	428
	429
	430
	431
	432
	433
	434
	435
	436
	437
	438
	439
	440
	441
	442
	443
	444
	445
	446
	447
	448
	449
	450
	451
	452
	453
	454
	455
	456
	457
	458
	459
	460
	461
	462
	463
	464
	465
	466
	467
	468
	469
	470
	471
	472
	473
	474
	475
	476
	477
	478
	479
	480
	481
	482
	483
	484
	485
	486
	487
	488
	489
	490
	491
	492
	493
	494
	495
	496
	497
	498
	499
	500
	501
	502
	503
	504
	505
	506
	507
	508
	509
	510
	511
	512
	513
	514
	515
	516
	517
	518
	519
	520
	521
	522
	523
	524
	525
	526
	527
	528
	529
	530
	531
	532
	533
	534
	535
	536
	537
	538
	539
	540
	541
	542
	543
	544
	545
	546
	547
[truncated: 323 more columns]
